# Supplementary material for: Lifestyle habits in Saudi adolescents with diagnosed diabetes: An opportunity for health promotion
Source: PLoS One. 2022 Aug 4;17(8):e0270807. doi: 10.1371/journal.pone.0270807 (PMC9352005; doi:10.1371/journal.pone.0270807)
Supplement: S1 Data — (XLSX) [file pone.0270807.s001.xlsx]

## Sheet: data
GENDER	REGION	GRADE	LEVEL	DIABETES	BMI_RESULT	Q1	Q2	Q3	Q10	Q11	Q12	Q15	Q16	Q17	Q18	Q19	Q20	Q21	Q22	Q23	Q24	Q30	Q32	Q34	Q35	Q41	Q50	Q51	Q61	Q63	Q66	Q68	Q70	Q73	Q77	Q79	Q81	Q83	Q85	Q86	Q87	Q89	Q102_ORIGINAL	Q102_1	Q102_2	Q102_3	Q102_4	Q102_5	Q102_6
1	1	2	3		4	1	1	6	6	2	2	4	5	3	2	6	3	2	2	2	8	8	3	4	1	4	2	4	0	1	0	1	0	0	2	2	1	1	2	0	4	1	1,2,3,4,5,6,7	1	1	1	1	1	1
1	1	2			4	6	4	4	6	2	7	4	3	4	2	2	2	3	1	1	4	1	2	4	1	7	5	6	0	1	0	1	0	0	0	0	0	2	2	0	3	2	5,6	0	0	0	0	1	1
1	1	2				2	1	6	5	2	3	2	2	3	2	1	2	1	4	2	4	1	5	2	2	2	1	3	0	1	0	1	0	2	2	2	0	0	0	0	4	2	1	1	0	0	0	0	0
1	1	2				3	4	6	5	2	2	2	2	3	1	3	2	1	1	2	3	2	3	2	4	1	1	4	0	1	0	1	0	2	0	0	0	0	1	0	4	2	4	0	0	0	1	0	0
1	1	2				4	5	6	6	2	5	5	1	4	1	1	3	2	1	3	1	1	4	5	1	4	1	3	0	1	0	1	0	0	0	0	0	1	2	0	3	0	1	1	0	0	0	0	0
1	1	2				7	7	6	4	3	2	2	2	4	1	4	2	4	1	1	1	2	4	1	2	2	6	4	0	1	0	1	0	2	2	2	0	0	0	0	3	2	2	0	1	0	0	0	0
1	1	2				4	2	3	4	2	2	5	1	5	2	1	2	2	2	2	1	1	4	3	3	2	5	6	0	1	0	1	0	0	0	0	0	1	0	0	2	1	4	0	0	0	1	0	0
1	1	2				7	1	6	5	2	2	4	5	4	1	1		1	1	3	2	2	2	1	1	2	4	3	1	5	0	1	0	0	0	0	0	1	0	0	3	2	8	0	0	0	0	0	0
1	1	2				4	1	5	6	1	4	5	3	3	1	1	1	6	6	1	1	3	6	6	6	1	7	7	0	1	0	1	0	0	0	2	0	4	0	0	1	0	3	0	0	1	0	0	0
1	1	2	3		1	5	1	3	5	3	2	2	2	1	2	1	2	6	1	1	1	3	4	6	6	2	4	6	0	1	0	1	0	2	2	2		0	0	0	1	2	1	1	0	0	0	0	0
1	1	2	3		1	4	2	3	4	2	2	5	1	4	1	1	2	1	1	2	1	1	6	1	1	7	5	6		1	0	1	0	0	0	0	0	0	0	0	3	0	.
1	1	2	3		1	2	1	3	3	2	2	5		1	4	1	1	1	1	1	1	1	2	3	1	7	3	5	1	2	1	1	0	0	0	0	0	2	0	0	4	1	2	0	1	0	0	0	0
1	1	2				3	3	3	5	2	2	4	2	4	2	1	2	2	2	2	2	8	3	3	1	2	1	1	0	1	0	1	0	0	0	0	0	1	1	0	3	1	2	0	1	0	0	0	0
1	1	2				6	5	5	6	2	2	5	1	5	2	2	2	5	1	2	7	1	3	6	2	2	4	2	0	1	0	1	0	2	0	0	0	1	0	0	3	1	2	0	1	0	0	0	0
1	1	2	2		4	4	2	3	6	2	1	2	3	4	1	2	1	2	1	1	2	2	3	3	1	2	4	3	0	1	0	1	0	2	2	2	0	0	0	0	3	0	7	0	0	0	0	0	0
1	1	2	2		4	3	5	5	6	2	5	4	1	4	1	2	2	1	1	3	3	1	3	2	1	7	5	2	0	1	0	1	0	0	0	0	0	2	1	0	3	2	8	0	0	0	0	0	0
1	1	2				5	2	1	6	2	7	4	3	3	6	1	1	1	1	2	1	2	6	6	1	2	1	2	1	1	0	1	0	0	0	0	0	2	1	0	3	0	4	0	0	0	1	0	0
1	1	2	2		1	2	1	3	4	2	7	1	4	2	3	1	1	2	1	1	6	1	3	6	1	6	1	1	1	2	1	3	0	0	0	0	0	1	1	1	2	2	5,7	0	0	0	0	1	0
1	1	2				5	4	3	6	4	5	5	1	4	2	1	2	2	1	2	2	2	2	4	2	3	3	6	0	1	0	1	0	2	0	2	0	0	0	0	3	0	1,4,5	1	0	0	1	1	0
1	1	2				5	3	3	5	3	2	2	2	3	2	1	2	5	3	2	2	1	3	5	3	2	3	7	1	4	0	1	0	2	2	2	0	1	1	1	2	1	2	0	1	0	0	0	0
1	1	2				2	3	3	3	3	2	3	5	3	2	1	2	6	2	1	5	1	2	6	2	2	2	3	1	4	1	6	0	1	1	0	1	4	2	0	3	0	3,4,5,6,8	0	0	1	1	1	1
1	1	1				4	3	3	5	2	2	2	3	4	1	1	1	4	3	1	2	1	3	4	2	3	7	1	0	1	0	1	0	2	0	2	0	0	0	0	3	2	1,3	1	0	1	0	0	0
1	1	1				4	2	3	6	2	2	4	2	3		1	1	6	4	1	2	2	1	5	1	4	1	2	0	1	0	1	0	0	0	0	0	3	2	0	3	1	8	0	0	0	0	0	0
1	1	1				3	2	2	4	1	1	5	1	4	1	2	2	2	1	2	2	1	3	1	1	2	4	6	0	1	0	1	0	0	0	0	0	0	0	0	4	2	8	0	0	0	0	0	0
1	1	1				3	2	6	3	2	2	3	2	3	2	3	2	4	2	2	3	3	4	3	3	7	1	1	0	1	0	1	0	2	2	2	0	2	0	0	4	2	1	1	0	0	0	0	0
1	1	1				1	3	1	4	3	2	3	3	4	3	3	2	4	1	3	5	1	3	4	1	2	4	3	0	1	0	1	0	2	2	2	0	1	0	0	3	2	3	0	0	1	0	0	0
1	1	1				4	5	3	6	3	2	5	1	4	2	1	2	3	1	1	4	2	5	2	1	2	3	5	1	1	0	1	0	0	0	0	0	0	0	1	4	1	1,2,3,4,5,6,7	1	1	1	1	1	1
1	1	1				3	4	1	6	2	2	3	3	4	4	1	3	6	1	1	1	2	4	1	3	1	1	2	0	1	0	1	0	0	0	2	0	1	0	1	1	0	3,4,6	0	0	1	1	0	1
1	1	1				1	2	3	5	1	1	3	3	4	2	1	2	2	1	2	2	1	2	3	1	2	3	5	0	1	0	1		2	2	2	0	1	0	0	3	0	4	0	0	0	1	0	0
1	1	1				3	2	2	5	1	1	5	1	5	2	2	2	2	1	1	3	8	5	1	5	1	5	7	0	1	0	1	0	2	2	2	0	0	0	0	1	0	3	0	0	1	0	0	0
1	1	1				4	3	3	6	1	1	5	1	2	4	3	3	2	2		2	8	6	1	5	2	4	7	0	1		1	0	0	0	0	0		0	0	4	1	8	0	0	0	0	0	0
1	1	1				4	2	3	4	2	2	4	1	4	6	6	2	3	2	3	5	1	3	4	1	7	3	4	0	1	0	1	0	0	0	0	0	0	0	0	4	2	1	1	0	0	0	0	0
1	1	1				4	4	2	6	2	2	5	1	4	2	1	2	3	3	2	2	1	4	1		2	4	6	0	1	0	1	0	0	0	0	0	1	0	0	3	1	1	1	0	0	0	0	0
1	1	1				4	2	2	5	1	1	5	1	4	1	4	6	4	2	2	2	1	3	3	2	2	4	2	0	1	0	1	0	0	0	0	0	0	0	0	4	2	1	1	0	0	0	0	0
1	1	1				2	1	1	1	1	1	3	2			1	1	6	6	2	8	3	1	6	6	4	7	7	1	1	1	2	0	2	2	2	0	2	4	0	3	1	2	0	1	0	0	0	0
1	1	1				3	3	2	6	2	7	3	5	5	2	3	2	6	1	1	5	8	6	5	3	4	2	2	0	1	0	1	0	0	0	0	0	1	1	0	3	1	5	0	0	0	0	1	0
2	1	1				6	6	6	6	3	7	1	5	2	2	3	2	4	1	1	6	1	3	6	3	5	3	3	0	1	0	1	0	0	0	0	1	0	1	0	4	0	3	0	0	1	0	0	0
2	1	1				4	4	3	6	1	5	3	2	2	2	1	2	4	3	1	6	1	6	5	4	1	1	3	0	1	0	1	0	0	0	0	0	1	1	0	3	2	5	0	0	0	0	1	0
2	1	1				6	6	6	6	3	7	1	5	2	2	3	2	4	1	1	6	1	4	6	3	3	3	3	0	1	0	1	1	2	0	0	0	0	1	0	4	0	3	0	0	1	0	0	0
2	1	1				5	5	3	6	2	2	4	1	4	2	3	2	2	1	1	4	1	3	5	2	1	2	1	0	1	0	1	0	0	0	0	0	1	0	0	4	2	2	0	1	0	0	0	0
2	1	1				6	5	6	5	3	7	5	1	5	2	1	2	2	1	1	2	1	6	6	1	1	6	6		1	0	1	0	2	2	0	0	4	2	0	1	2	5	0	0	0	0	1	0
2	1	1				7	4	6	5	2	2	2	2	6	6	1	2	2	1	2	3	1	2	1	1	1	2	2	0	1	0	1	0	0	0	0	0	0	0	0	4	0	7	0	0	0	0	0	0
2	1	1				4	4	2	6	3	2	3	2	4	2	2	2	2	1	2	2	2	2	5	1	2	1	2	0	1	0	1	0	0	0	0	0	1	0	0	3	2	8	0	0	0	0	0	0
2	1	1				5	5	2	6	2	2	2	3	3	1	2	3	7	1	7	1	1	2	2	1	2	1	5	0	1	0	1	0	0	0	0	0	0	0	0	3	1	3	0	0	1	0	0	0
2	1	1				3	2	3	4	3	4	3	2	4	2	2	2	2	1	2	3	2	2	6	1	1	4	4	0	1	0	1	1	0	0	0	0	1	1	1	3	1	5	0	0	0	0	1	0
2	1	1				7	5	6	6	3	2	3	3	2	6	1	1	6	5	1	6	1	6	6	6	1	2	1	0	1	0	1	1	0	1	0	1	4	4	0	3	0	5	0	0	0	0	1	0
2	1	1				4	1	2	5	2	3	1	3	2	2	1	2	1	1	1	2	1	1	4	1	1	1	2	1	5	0	1	0	2	2	2	0	0	0	0	2	1	5	0	0	0	0	1	0
2	1	1				7	6	6	6	3	2	5	2	3	2	2	2	1	1	3	2	1	5	6	2	1	1	1	0	1	0	1	0	0	0	0	0	3	3	1	3	1	1,2,3,4,5,6,7,8	1	1	1	1	1	1
2	1	1				5	4	1	6	2		3	5	4	1	1	2	1	1	3	2	1	5	1	1	2	7	4	0	1	0	1	0	0	0	0	0	2	0	0	2	1	8	0	0	0	0	0	0
2	1	1				6	4	2	6	2	7	2	5	3	1	1	2	1	1	2	1	1	2	1	1	1	1	7	0	1	0	1	0	0	0	0	0	4	4	0	1	0	8	0	0	0	0	0	0
2	1	1				4	2	6	5	1	1	2	2	4		2	1	6	2	2	1	1	4	1	4	1	1	7	0	1	0	1	1	0	0	1	0	2	1	1	3		.
2	1	1				4	3	6	6	1	1	4	2	4	2	1	2	6	1	4	4	1	3	6	3	1	7	7	0	1	0	1	0	2	2	2	0	0	1	0	3	2	4	0	0	0	1	0	0
2	1	1				4	5	2	5	2	5	1	3	3	2	1	2	2	1	2	3	4	3	6	1	1	3	4	0	1	0	1	1	2	0	0	0	0	0	0	3	0	1	1	0	0	0	0	0
2	1	1				6	5	6	6	3	2	3	2	4	5	2	3	6	2	1	6	5	6	6	3	5	7	7	0	1	0	1	1	2	2	2	0	1	1	1	3	2	7,8	0	0	0	0	0	0
2	1	1				4	3	6	6	1	1	4	2	3	2	1	1	2	1	2	4	3	4	4	3	3	2	6	0	1	0	1	0	0	0	0	0	0	0	0	1	2	2,7	0	1	0	0	0	0
2	1	1				6	2	5	5	3	5	2	2	3	1	1	2	1	1	1	3	4	3	6	1	7	1	1	1	5	0	1	1	0	0	0	0	0	0	0	3	2	5	0	0	0	0	1	0
2	1	1				7	7	2	6	2	7	5	1	6		2	2	1	1	2	2	1	4	6	3	1	3	2	1	1	0	1	0	2	2	0	0	1	0	0	3	2	5	0	0	0	0	1	0
2	1	1				5	4	4	5	1	1	4	5	3	3	1	2		1	2	2	1	3	2	1	1	1	1	0	1	0	1	0	0	0	0	0	0	0	0	4	0	1	1	0	0	0	0	0
2	1	1				6	6	6	6	4	7	2	2	2	3	1	2	5	2	1	5	1	3	5	1	6	2	6	1	5	1	5	0	0	0	0	1	4	4	0	3	2	5	0	0	0	0	1	0
2	1	1				5	5	6	6	2	2	2	2	2	2	1	1	2	2	1	2	1	3	3	2	2	1	1	0	1	0	1	0	0	0	0	0	3	1	0	1	0	5	0	0	0	0	1	0
2	1	1				4	5	6	5	1	2	5	1	5	4	2	2	2	2	1	4	1	3	3	1	2	1	4	0	1	0	1	0	0	0	0	0	0	0	0	4	2	3	0	0	1	0	0	0
2	1	1				4	2	6	6	3	7	5	1	5	4	2	3	4	1	2	3	1	2	3	1	3	1	1	0	1	0	1	0	0	0	0	0	3	1	0	3	2	2	0	1	0	0	0	0
2	1	1				3	1	3	6	1	1	2	2	3	4	2	2	4	1	2	3	8	6	1	1	1	3	5	0	1	0	1	0	2	2	2	0	1	1	0	3	2	5	0	0	0	0	1	0
2	1	1				4	7	6	6	2	2	4	2	4	2	2	2	2	1	2	4	1	3	6	2	1	4	4	0	1	0	1	0	0	0	0	0	2	0	0	4	1	5	0	0	0	0	1	0
2	1	1				7	4	6	6	1	4	2	3	4	1	2	2	2	1	2	2	1	2	2	1	1	2	2	0	1	0	1	0	0	0	2	0	4	3	0	3	2	1	1	0	0	0	0	0
2	1	1				5	3	3	6	2	7	1	1	1	2	2	2	1	1	2	1	1	1	6	1	1	6	7	0	1	0	1	0	0	2	0	0	0	0	0	2	0	1	1	0	0	0	0	0
2	1	1				5	5	6	6	1	1	5	1	4	2	4	2	2	1	1	3	1	4	3	1	3	1	2	0	1	0	1	0	0	0	0	0	1	0	0	2	1	3	0	0	1	0	0	0
2	1	1				4	2	3	6	1	1	5	1	4	2	3	2	1	1	4	2	1	4	1	1	2	5	4	0	1	0	1	0	2	2	2	0	0	0	0	3	2	3	0	0	1	0	0	0
2	1	1				4	7	6	6	2	5	5	1	4	6	3	3	1	1	3	1	1	3	6	1	1	7	3	0	1	0	1	0	0	0	0	0	1	0	0	2	0	8	0	0	0	0	0	0
2	1	1				7	2	6	6	1	1	5	1	5	6	3	2	2	2	2	1	1	2	3	2	2	1	2	1	1	0	1	0	0	0	0	1	2	1	0	3	1	7	0	0	0	0	0	0
2	1	1				6	4	2	6	1	1	3	2	4	3	3	2	1	1	2	2	4	4	3	3	1	4	5	0	1	0	1	0	0	0	0	0	1	1	0	2	1	4	0	0	0	1	0	0
2	1	1				4	5	6	6	1	1	4	5	4	3	3	3	2	1	1	3	1	4	1	1	1	4	6	0	1	0	1	0	2	0	2	0	1	1	0	3	2	3	0	0	1	0	0	0
2	1	1				7	5	6	6	2	2	3	5	4	3	3	2	2	2	2	2	1	4	3	1	1	5	6	0	1	0	1	0	0	0	0	0	1	1	0	3	2	3	0	0	1	0	0	0
2	1	1				7	2	6	6	1	1	5	1	4	2	2	2	4	1	2	1	1	6	1	1	1	2	1	0	1	0	1	0	2	2	2	0	2	2	0	2	2	1	1	0	0	0	0	0
2	1	1				4	2	6	6	2	2	4	2	4	5	3	3	2	1	3	1	1	2	1	1	1	4	6	0	1	0	1	0	0	0	0	0	0	0	0	4	0	3	0	0	1	0	0	0
2	1	1				6	3		6	2	2	5	1	5	5	2	3	1	1	4	3	1	3	4	1	1	3	6	0	1	0	1	0	2	0	0	0	1	1	1	3	1	3	0	0	1	0	0	0
2	1	1				3	3	3	2	2	2	3	2	4	4	2	2	3	1	2	2	2	3	3	2	3	4	6	0	1	0	1	0	0	0	0	0	1	0	0	3	2	1,2,3	1	1	1	0	0	0
2	1	1				7	7	1	7	4	3	2	2	4	4	1	2	5	1	5	2	2	6	1	6	1	1	2	0	1	0	1	0	0	0	0	0	1	0	0	3	2	1	1	0	0	0	0	0
2	1	1				4	2	6	5	1	1	3	2	3	4	1	1	6	1	1	5	1	2	1	6	1	1	1	0	1	0	1	1	0	0	2	1	3	1	1	4	2	8	0	0	0	0	0	0
2	1	1				6	7	3	5	1	7	3	3	3	3	2	2	2	1	3	4	1	4	2	3	2	1	7	0	1		1	0	2	2	2	0	0	0	0	4	2	4	0	0	0	1	0	0
2	1	1				4	3	6	4	2	5	3	2	4	2	3	2	3	1	2	4	1	2	6	2	1	1	1	0	1	0	1	0	2	2	2	0	0	0	0	3	2	3	0	0	1	0	0	0
2	1	1				4	2	6	5	2	2	4	2	4	6	1	1	2	1	2	1	1	6	6	1	1	1	4	0	1	0	1	0	2	2	2	0	0	0	0	4	2	5	0	0	0	0	1	0
2	1	1				6	3	3	6	1	1	4	3	4	2	2	6	1	1	2	1	3	4	3	1	2	1	1	0	1	0	1	0	0	0	0	0	1	0	0	3	1	8	0	0	0	0	0	0
2	1	1				6	6	4	5	2	2	4	2	4	3	2	2	2	1	1	1	1	2	2	1	1	3	4	0	1	0	1	0	0	0	0	0	3	3	1	2	2	3	0	0	1	0	0	0
2	1	1				4	1	6	6	1	1	1	2	2	2	1	3	6	1	1	1	4	1	4	1	1	2	7	0	1	0	1	0	2	2	2	0	1	0	0	3	1	1	1	0	0	0	0	0
2	1	1				5	5	3	6	2	5	5	1	6	1	6	6	1	1	4	1	8	3	3	1	1	4	6	0	1	0	1	0	2	2	2	0	1	0	0	3	0	3	0	0	1	0	0	0
2	1	1				7	7	3	6	1	1	4	1	3	2	1	1	2	1	2	3	1	6	1	1	1	4	3	0	1	0	1	0	2	2	0	0	1	0	0	2	0	4	0	0	0	1	0	0
2	1	1				3	2	6	4	1	1	3	3	4	2	1	2	3	1	2	2	1	3	6	1	2	1	7	0	1	0	1	0	0	0	0	0	2	0	0	3	2	3	0	0	1	0	0	0
2	1	1				5	3	3	5	2	2	3	2	3	3	1	2	3	1	2	4	1	4	6	2	2	1	2	0	1	0	1	0	0	0	0	0	2	2	0	3	1	3,5	0	0	1	0	1	0
2	1	1				5	4	6	5	4	5	2	2	1	2	1	3	1	1	1	1	1	6	3	1	1	4	1	0	1	0	1	0	2	2	2	0	2	0	0	1	2	3	0	0	1	0	0	0
2	1	1				4	7	6	6	2	7	5	4	2	2	2	2	1	1	3	2	1	2	1	1	1	1	6	0	1	0	1	0	2	0	2	0	0	0	0	4	2	1	1	0	0	0	0	0
2	1	1				7	1	3	6	2	5	4	3	4	2	2	2	2	1	3	1	1	4	1	1	1	2	1	0	1	0	1	0	2	2	2	0	1	0	0	3	0	1,4	1	0	0	1	0	0
2	1	1				4	2	6	6	2	3	2	2	5	4	3	2	1	1	2	8	1	2	1	1	1	4	4	0	1	0	1	0	0	0	0	0	0	0	1	3	1	2	0	1	0	0	0	0
2	1	1				4	3	6	6	1	1	2	1	3	2	1	1	4	1	2	8	8	2	6	1	2	1	1	0	1	0	1	0	0	2	2	0	2	0	0	4	1	3	0	0	1	0	0	0
2	1	1				6	6	4	5	2	7	2	2	3	1	3	2	1	1	2	1	1	3	1	1	1	4	5	0	1	0	1	0	1	0	0	0	2	2	0	2	2	3	0	0	1	0	0	0
2	1	1				3	1	6	5	2	7	3	2	3	2	3	2	1	1	2	1	1	3	1	1	1	1	2	0	1	0	1	0	0	0	0	0	0	0	0	3	2	3	0	0	1	0	0	0
2	1	1				4	2	6	4	4	7	5	1		4		3	6	1	1	1	8	1	3	4	7	2	7	1	1	1	1	0	0	0	0	0	0	1	0	3	1	3	0	0	1	0	0	0
2	1	1				7	5	6	1	4	5	2	2	1	2	1	1	6	1	1	8	1	2	3	1	7	7	7	0	1	0	1	1	0	0	0	0	1	0	0	3	2	2	0	1	0	0	0	0
2	1	1				7	4	3	6	2		5	1	5	2	2	2	2	1	2	4	3	3	1	1	1	1	7	0	1	0	1	0	0	0	2	0	0	0	0	4	1	3	0	0	1	0	0	0
2	1	1				2	2	6	1	3	2	3	3	6	3	1	1	6	1	1	5	1	6	6	1	4	5	7	0	1	0	1	1	0	0	2	0	1	2	0	3	2	4	0	0	0	1	0	0
2	1	1				5	7	6	5	3	5	3	2	3	2	1	1	2	1	2	2	1	2	4	2	2	6	7	0	1	0	1	1	0	0	0	0	1	0	0	4	2	3	0	0	1	0	0	0
2	1	1				4	3	6	5	3	5	2	2	3	2	1	2	6	2	2	7	1	3	3	2	5	1	2	0	1	0	1	1	0	0	0	1	2	1	0	3	2	1	1	0	0	0	0	0
1	1	1	1	0	1	5	6	4	4	3	2	5	2	5	4	4	2	6	1	3	4	8	4	2	1	3	1	2	0	1	0	1	0	2	2	2	0	1	0	0	1	2	5	0	0	0	0	1	0
1	1	1	1	0	4	7	3	6	4	3	7	3	2	3	1	4	2	4	2	1	3	1	2	3	2	2	5	7	0	1	0	1	0	0	0	0	0	2	0	0	3	2	3	0	0	1	0	0	0
1	1	1	1	0	2	5	1	3	6	2	7	2	2	3	3	7	7	2	7	7	6	8	2	2	4	2	1	5	0	1	0	1	0	0	0	0	0	1	0	0	3	2	1	1	0	0	0	0	0
1	1	1	1	0	2	3	2	1	6	2	2	2	2	4	3	2	1	4	1	2	4	8	4	1	3	2	1	1	0	1	0	1	1	0	2	2	0	2	2	0	3	2	1	1	0	0	0	0	0
1	1	1	1	0	1	7	3	6	4	1	2	3	2	3	3	5	3	6	4	2	7	8	2	2	2	2	3	6	0	2	0	1	0	0	0	0	0	0	0	0	2	2	1	1	0	0	0	0	0
1	1	1	2	0	4	3	1	3	6	2	2	5	1	4	2	2	7	7	7	7	4	1	4	3	4	2	2	7	0	1	0	1	0	0	0	0	0	0	0	0	4	1	4	0	0	0	1	0	0
1	1	1	2	0	2	2	1	6	4	2	2	5	5	4	2	1	4	3	1	2	3	8	1	1	1	2	1	3	0	1	0	1	0	2	0	2	0	0	0	0		1	2	0	1	0	0	0	0
1	1	1	2	0	2	6	6	6	5	2	3	5	1	5	2	3	2	7	1	2	3	5	4	6	5	6	4	7	0	1	0	1	0	2	2	2	0	0	0	1	3	0	3	0	0	1	0	0	0
1	1	1	2	0	4	6	5	4	5	2	7	5	1	4	2	4	3	3	1	3	3	5	4	2	2	2	1	4	0	1	0	1	0		2	2	0	0	0	0	3	0	6	0	0	0	0	0	1
1	1	1	2	0	2	2	1	1	2	2	1	4	1	4	4	3	3	3	2	2	4	3	2	1	1	1	4	3	0	1	0	1	0	2	2	2	0	0	0	0	3	2	1	1	0	0	0	0	0
1	1	1	2	0	2	3	5	5	5	2	5	5	5	2	2	2	7	7	7	7	2	2	4	4	5	2	3	7	0	1	0	1	0	0	0	0	0	0	0	0	3	0	3	0	0	1	0	0	0
1	1	1	2	0	2	5	4	3	6	2	2	1	2	4	3	7	2	2	2	1	2	2	6	6	1	2	3	7	1	6	1	5	0	0	0	0	1	1	1	0	3	1	2	0	1	0	0	0	0
1	1	1	2	0	4	2	2	2	4	2	5	4	1	5	6	1	2	3	1	2	3	1	7	6	6	1	4	7	0	1	0	1	0	1	0	0	0	0	0	0	3	0	3	0	0	1	0	0	0
1	1	1	2	0	1	5	4	3	5	2	5	2	2	4	2	3	1	2	2	2	2	1	4	2	2	2	3	6	0	1	0	1	0	2	0	0	0	0	0	0	3	0	1	1	0	0	0	0	0
1	1	1	2	0	1	3	4	2	5	2	2	1	3	3	4	4	4	3	1	4	6	1	6	4	6	2	3	6	0	1	0	1	1	0	2	2	0	0	0	0	3	0	4,5	0	0	0	1	1	0
1	1	1	2	0	2	7	1	6	4	1	1	5	1	4	2	7	7	7	1	7	1	5	2	7	7	7	4	4	0	1	0	1	0	0	2	2	0	0	0	0	4	2	1	1	0	0	0	0	0
1	1	1	2	0	2	3	2	3	6	2	2	5	1	4	4	2	7	2		2	5	3	3	2	1	4	2	1	0	1	0	1	0	0	0	0	0	0	0	0	4	1	5	0	0	0	0	1	0
1	1	1	2	0	4	5	4	4	5	2	2	5	1	3	2	3	3	2	1	3	4	2	6	2	3	2	6	7	0	1	0	1	0	0	0	0	0	0	0	0	4	2	3	0	0	1	0	0	0
1	1	1	1	0	2	3	5	6	6	2	4	3	3	4	2	4	7	3	1	7	2	4	3	1	2	1	3	1	1	6	0	1	0	0	0	0	0	1	3	0	2	0	3	0	0	1	0	0	0
1	1	1	3	0	4	4	2	5	5	2	2	5	1	5	2	7	7	4	1	7	4	1	4	7	7	6	6	6	1	6	0	1	0	0	0	0	0	4	0	0	3	1	3	0	0	1	0	0	0
1	1	1	3	0	2	4	3	3	4	2	2	5	2	4	2	7	2	7	7	1	4	1	3	7	1	4	4	5	0	1	0	1	0	2	0	0	0	2	0	0	4	0	3	0	0	1	0	0	0
1	1	1	2	0	2	1	2	1	5	1	1	5	1	4	1	7	7	7	1	2	1	1	2	1	1	2	3	4	0	1	0	1	0	0	2	2	0	2	0	0	3	2	1	1	0	0	0	0	0
1	1	1	2	0	4	4	4	6	4	2	2	2	2	3	3	2	1	6	1	3	4	8	3	4	6	6	6	7	0	1	0	1	1	0	0	0	0	0	0	0	3	2	1	1	0	0	0	0	0
1	1	1	2	0	2	4	4	3	6	2	2	3	2	4	4	7	3	2	7	2	1	2	4		1	2	1	3	0	1	0	1	1	2	0	0	0	0	0	0	4	1	4,5	0	0	0	1	1	0
1	1	1	1	0	2	3	3	2	6	3	3	5	1	5	2	6	2	1	1	1	1	7	7	3	3	3	4	4	0	1	0	1	0	2	2	0	0	0	2	0	1	2	1	1	0	0	0	0	0
1	1	1	2	0	2	5	1	1	5	2	7	3	5	4	2	1	3	6	3	2	1	8	5	1	4	6	4	6	1	1	0	1	0	0	0	0	0	2					.
1	1	1	2	0	4	3	2	2	5	2	2	5	1	4	1	4	3	3	7	4	1	3	6	2	3	2	5	4	0	1	0	1	0	0	0	0	0	0	0	0	3	0	3	0	0	1	0	0	0
1	1	1	3	0	1	5	5	2	6	2	2	5	1	4	2	7	7	7	1	2	1	1	3	4	7	2	2	7	0	1	0	1	0	0	0	0	0	1	0	0	2	0	2	0	1	0	0	0	0
1	1	1	3	0	3	4	4	3	5	3	2	3	1	4	3	3	3	4	1	2	4	7	4	3	5	2	1	2	0	1	0	1	0	0	0	0	1	4	0	0	2	0	7	0	0	0	0	0	0
1	1	1	3	0	2	3	1	3	6	2	7	5	1	4	2	7	2	3	1	3	3	4	4	1	4	2	3	3	0	1	0	1	0	0	0	0	0	0	1	0	3	0	8	0	0	0	0	0	0
2	1	1	2	0	2	3	3	6	6	2	5	3	2	2	1	7	2	2	1	2	4	8	2		3		6	5	0	1	0	1	1	0	1	0	0	1	0	0	4	1	6	0	0	0	0	0	1
2	1	1	2	0	4	5	4	4	5	2	2	3	3	5	3	7	2	1	1	2	1	2	6	2	1	7	5	6	1	5	0	1	1	0	0	0	0	3	0	0	3	2	1	1	0	0	0	0	0
2	1	1	2	0	1	6	4	6	5	2	2	4	3	5	3	3	3	1	1	2	3	1	4	3	3	2	5	1	0	1	0	1	1	2	2	0	1	1	0	0	1	1	2	0	1	0	0	0	0
2	1	1	2	0	2	6	5	3	6	1	1	4	1	3	3	2	2	1	1	2	1	1	2	4	1	1	3	1	0	1	0	1	0	0	0	0	0	0	0	0	3	0	1	1	0	0	0	0	0
2	1	1	2	0	2	6	6	4	6	2	2	3	2	2	4	3	1	1	1	2	1	1	1	5	1	1	4	3	0	1	0	1	0	2	0	2	0	2	1	0	2	2	3	0	0	1	0	0	0
2	1	1	2	0	3	5	5	6	6	1	1	3	3	2	3	7	1	2	1	2	4	5	1	2	1	2	2	7	0	1	0	1	0	0	0	0	0	3	1	0	3	0	5	0	0	0	0	1	0
2	1	1	2	0	2	4	4	5	6	2	2	3	2	2	3	1	1	2	1	2	5	2	1	6	1	7	4	6	0	1	0	1	1	0	0	0	0	4	2	0	4	1	2	0	1	0	0	0	0
2	1	1	2	0	4	5	4	6	6	1	1	5	1	3	1	7	2	1	1	1	1	8	3	3	1	1	2	4	0	1	0	1	0	2	0	0	0	2	2	0	1	0	4	0	0	0	1	0	0
2	1	1	2	0	2	7	4	6	5	3	2	1	2	2	3	7	2	4	1	1	3	5	6	6	5	6	2	6	0	1	0	1	0	0	0	0	1	3	1	0	3	0	2	0	1	0	0	0	0
2	1	1	2	0	2	7	7	3	5	2	2	5	1	4	2	7	2	2	1	2	4	5	2	5	2	2	6	3	0	1	0	1	1	0	0	0	0	0	0	0	4	1	5	0	0	0	0	1	0
2	1	1	2	0	4	4	4	3	6	1	1	5	1	4	2	2	6	2	2	3	1	4	2	3	1	1	1	5	0	1	0	1	0	0	0	0	1	4	4	0	2	2	5	0	0	0	0	1	0
2	1	1	2	0	3	7	5	4	6	3	5	4	2	3	3	7	3	2	1	1	3	5	4	6	4	2	4	7	1	5	0	1	0	0	0	0	1	1	1	0	3	1	5	0	0	0	0	1	0
2	1	1	1	0	4																																						.
2	1	1	1	0	2	7	7	6	6	3	2	5	1	3	2	4	3	2	1	1	1	1	4	3	1	1	3	3	0	1	0	1	0	2	0	0	0	0	0	0	4	1	3	0	0	1	0	0	0
2	1	1	1	0	4	4	6	4	6	1	2	2	3	2	2	3	3	1	1	1	2	2	3	4	1	2	4	5	0	1	0	1	0	2	0	0	0	0	0	0	4	2	2	0	1	0	0	0	0
2	1	1	1	0	2	7	7	6	5	2	7	4	5	1	6	7	2	4	4	1	5	1	6	1	6	6	1	4	0	1	0	1	1	2	0	0	1	3	3	0	4	2	2	0	1	0	0	0	0
2	1	1	1	0	2	4	2	3	5	3	4	5	1	4	2	7	2	2	1	2	8	1	6	1	1	1	1	1	0	1	0	1	1	2	2	2	1	4	3	0	1	0	4	0	0	0	1	0	0
2	1	1	1	0		6	6	6	6	1	1	2	2	5	6	2	1	6	6	1	8	1	6	6	6	7	1	1	0	1	0	1	1	2	0	2	0	1	1	0	4	1	3,4,5,6,7,8	0	0	1	1	1	1
2	1	1	1	0	4	7	7	6	5	4	4	4	2	4	2	7	2	2	2	2	3	1	3	3	2	1	2	1	0	1	0	1	0	2	0	0	0	2	2	0	3	0	8	0	0	0	0	0	0
2	1	1	1	0	2	6	4	6	6	2	2	3	2	3	2	2	2	2	1	2	3	1	4	4	1	1	2	2	0	1	0	1	0	0	0	0	0	3	2	0	2	2	3	0	0	1	0	0	0
2	1	1	1	0	3	6	6	6	6	3	2	2	2	3	3	2	2	2	1	1	2	1	6	2	2	1	1	6	0	1	0	1	1	2	2	2	0	0	0	0	4	2	8	0	0	0	0	0	0
2	1	1	1	0	2	5	5	6	5	4	6	2	2	1	6	7	2	5	2	1	8	2	6	6	6	5	7	7	0	1	0	1	1	2	0	0	1	4	4	0	3	0	2	0	1	0	0	0	0
2	1	1	1	0	2	6	5	4	6	1	1	5	1	4	3	7	2	1	1	3	3	8	4	3	1	3	1	1	0	1	0	1	0	0	0	0	0	2	0	0	4	1	5	0	0	0	0	1	0
2	1	1	1	0	1	5	4	6	5	2	2	1	2	3	2	7	3	3	2	1	1	2	6	2	2	1	1	6	0	1	0	1	1	2	0	0	0	0	0	0	2	2	3	0	0	1	0	0	0
2	1	1	1	0	2	5	5	6	6	2	2	5	1	4	2	7	2	1	1	1	1	1	2	1	3	1	4	5	0	1	0	1	0	2	2	2	0	3	0	0	4	1	3	0	0	1	0	0	0
2	1	1	1	0	3	6	6	6	6	2	5	2	3	3	3	7	2	3	2	2	3	1	2	5	2	4	7	6	0	1	0	1	1	0	0	0	1	2	1	0	3	1	2	0	1	0	0	0	0
2	1	1	1	0	2	5	6	6	6	2	2	5	2	4	3	3	1	2	1	1	4	2	3	6	2	1	4	4	0	1	0	1	0	2	0	0	0	1	0	0	3	0	6	0	0	0	0	0	1
2	1	1	1	0	3	6	6	5	6	2	2	2	3	3	2	3	2	2	1	2	3	2	3	3	2	6	2	7	0	1	0	1	1	0	0	0	1	2	2	0	4	1	2	0	1	0	0	0	0
2	1	1	1	0	2	7	7	6	5	3	2	4	2	4	3	7	4	4	3	1	7	1	5	5	4	6	1	5	0	1	0	1	0	0	0	0	0	1	0	0	3	2	2	0	1	0	0	0	0
2	1	1	1	0	2	5	5	6	6	2	2	5	1	4	3	7	2	1	1	3	3	1	4	1	2	1	5	7	0	1	0	1	1	0	0	0	0	0	0	0	4	1	2	0	1	0	0	0	0
2	1	1	1	0	1	6	5	3	5	2	4	3	3	4	3	1	1	4	1	1	4	1	5	6	4	4	5	6	0	1	0	1	0	2	0	2	1	3	0	0	3	1	8	0	0	0	0	0	0
2	1	1	1	0	4	5	4	2	6	1	1	3		4	3	3	2	1	1	2	2	2	5	3	1	1	3	1	0	1	0	1	1	2	0	0	0	1	0	0	3	0	3,5,8	0	0	1	0	1	0
2	1	1	1	0	1	5	5	6	6	3	2	2	3	4	2	7	2	1	1	1	1	1	6	2	2	2	4	7	0	1	0	1	1	0	0	0	0	0	0	0	4	1	2	0	1	0	0	0	0
2	1	1	1	0	4	6	2	6	7	2	2	3	2	2	2	3	2	2	1	2	2	2	6	5	1	2	1	7	0	1	0	1	1	2	2	2	0	1	0	0	1	0	1	1	0	0	0	0	0
2	1	1	1	0	4	5	4	4	6	3	7	5	1	4	6	7	3	2	1	1	1	1	3	3	1	4	2	4	0	1	0	1	0	0	0	0	0	2	2	0	3	1	8	0	0	0	0	0	0
2	1	1	1	0	2	7	5	6	5	2	2	3	2	3	3	2	3	3	1	2	4	6	4	2	1	4	1	1	0	1	0	1	0	0	0	0	0	0	1	0	3	2	3	0	0	1	0	0	0
2	1	1	1	0	2	7	4	6	6	2	2	4	2	3	3	7	1	1	1	7	3	4	4	4	1		5	1	0	1	0	1	0	0	0	0	0	0	0	0	2	2	1,2,3,7	1	1	1	0	0	0
2	1	1	2	0	2	6	6	6	6	2	5	5	3	4	2	6		2	1	2	4	8	4	4	2	2	5	3	0	1	0	1	0	2	0	0	0	0	1	0	4	2	3	0	0	1	0	0	0
2	1	1	2	0	3	7	3	6	3	2	2	3	5	4	3	3	2	2	1	1	3	3	2	4	1	2	5	4	0	1	0	1	1	0	0	0	0	2	1	0	1	2	4	0	0	0	1	0	0
2	1	1	2	0	2	7	7	6	6	2	7	5	1	5	3	4	2	1	1	2	4	1	3	1	1	1	4	5	0	1	0	1	0	2	2	2	0	3	1	0	3	2	1	1	0	0	0	0	0
2	1	1	2	0	2	4	6	2	6	1	1	5	1	4	3	7	3	1	1	2	2	2	4	6	1	1	5	4	0	1	0	1	0	2	2	2	0	1	2	0	3	2	8	0	0	0	0	0	0
2	1	1	2	0	2	5	5	6	5	2	5	5	1	2	2	7	2	1	1	2	2	1	3	2	1	7	4	6	0	1	0	1	1	0	0	0	0	1	0	0	3	1	4	0	0	0	1	0	0
2	1	1	2	0	1	5	5	6	5	2	5	4	2	3	5	7	3	2	1	2	5	1	3	4	1	7	4	6	0	1	0	1	1	0	2	0	1	1	1	0	3	2	3	0	0	1	0	0	0
2	1	1	2	0	3	5	5	5	5	2	5	3	1	3	4	7	2	2	1	4	2	2	2	2	2	7	3	3	0	1	0	1	1	2	2	0	1	1	1	0	3	1	3	0	0	1	0	0	0
2	1	1	2	0	1	5	5	6	4	2	2	2	2	3	6	1	1	6	4	2	8	1	6	6	1	2	1	1	0	1	0	1	0	2	0	2	0	4	1	0	4	0	2	0	1	0	0	0	0
2	1	1	2	0	2	4	6	6	6	2	7	5	1	4	2	7	2	2	2	3	2	1	4	4	1	1	2	1	0	1	0	1	0	0	0	0	0	1	0	0	3	0	3	0	0	1	0	0	0
2	1	1	2	0	1	5	4	6	4	4	5	4	2	3	2	7	2	3	1	2	7	1	6	3	2	3	2	6	0	1	0	1	1	0	0	0	1	2	2	0	4	1	3	0	0	1	0	0	0
2	1	1	2	0	2	6	5	4	5	2	5	4	3	3	3	4	2	1	1	3	3	4	4	3	2	5	5	4	1	1	1	1	0	0	2	0	0	1	1	1	4	1	4	0	0	0	1	0	0
2	1	1	2	0	3	4	3	2	5	2	2	2	2	2	2	1	3	4	1	1	1	1	4	5	1	4	5	6	0	1	0	1	1	0	0	0	1	3	3	0	1	2	3	0	0	1	0	0	0
2	1	1	2	0	3	6	6	5	6	2	7	4	2	3	2	7	6	2	1	2	2	8	1	6	3	4	3	1	0	1	0	1	0	2	0	0	0	4	2	0	3	0	3	0	0	1	0	0	0
2	1	1	2	0	3	5	4	6	4	2	2	5	1	4	2	7	2	1	1	3	2	2	2	2	2	1		7	0	1	0	1	0	0	0	0	1	1	2	0	1	1	2	0	1	0	0	0	0
2	1	1	2	0	2	6	3	2	5	2	5	2	2	2	4	1	2	3	1	1	2	2	6	2	1	1	6	7	0	1	0	1	1	2	2	2	1	3	3	0	3	0	4	0	0	0	1	0	0
2	1	1	2	0	2	6	7	6	6	2	2	4	2	3	2	4	2	1	1	3	2	8	3	2	1	4	2	3	0	1	0	1		2	0	0	0	1	1	0	3	1	2,3	0	1	1	0	0	0
2	1	1	2	0	2	5	5	6	5	4	5	2	2	4	2	7	1	2	1	1	1	1	6	6	2	5	5	1	0	1	0	1	0	0	0	1	0	3	0	0	4	2	5	0	0	0	0	1	0
2	1	1	2	0	3	6	6	6	5	4	5	4	4	3	3	7	3	2	1	1	5	6	2	4	1	7	7	7	0	1	0	1	0	0	0	0	0	3	2	0	2	0	5	0	0	0	0	1	0
2	1	1	2	0	2	6	5	5	4	4	7	3	5	3	3	7	2	4	3	1	3	1	3	5	3	2	4	3	0	1	0	1	1	0	0	1	1	4	3	0	2	0	8	0	0	0	0	0	0
2	1	1	2	1	2	5	4	2	5	2	3	2	3	3	5	3	2	2	1	1	1	1	2	6	1	2	2	7	0	1	0	1	0	2	0	0	0	0	0	1	4	2	3	0	0	1	0	0	0
2	1	1	2	0	3	6	5	6	6	2	5	3	2	3	2	7	2	4	1	3	2	1	6	4	2	5	5	6	0	1	0	1	1	0	2	2	0	1	2	0	1	0	3	0	0	1	0	0	0
2	1	1	2	0	2	5	3	6	5	2	2	4	2	3	4	7	2	2	3	2	2	1	4	5	1	1	1	5	0	1	0	1	1	0	0	0	0	3		0	3	1	5	0	0	0	0	1	0
2	1	1	2	0	4	7	4	3	5	2	2	3	3	3	3	7	2	2	1	1	3	4	4	1	3	1	2	7	0	1	0	1	0	0	0	0	1	3	1	0	3	1	3	0	0	1	0	0	0
2	1	1	2	0	2	6	5	5	6	2	2	3	2	3	4	5	2	1	1	1	2	8	4	4	3	3	2	2	0	1	0	1	0	2	0	2	0	0	0	0	3	0	4	0	0	0	1	0	0
2	1	1	2	0	4	2	5	5	5	2	2	3	2	4	2	7	2	3	1	1	4	1	6	4	1	3	7	2	0	1	0	1	1	0	0	0	0	3	0	0	4	1	3	0	0	1	0	0	0
2	1	1	2	0	2	7	7	6	6	1	1	5	1	3	2	7	3	2	1	2	2	8	3	1	1	7	4	6	0	1	0	1	0	0	0	0	0	2	1	0	3	0	4	0	0	0	1	0	0
2	1	1	2	0	2	7	5	6	5	3	2	2	1	3	2	7	3	2	1	2	2	2	4	3	2	2	2	4	0	1	0	1	0	2	2	2	0	0	0	0	3	2	8	0	0	0	0	0	0
2	1	1	3	0	3	5	4	6	5	3	3	4	3	4	5	7	2	4	1	1	3	1	5	3	1	3	1	1	1	5	0	1	0	2	0	0	1	3	1	0	2	2	2	0	1	0	0	0	0
2	1	1	3	0	1	4	7	6	6	2	5	4	3	5	3	7	1	3	1	1	8	1	3	4	4	2	5	1	0	1	0	1	0	2	0	0	0	0	0	0	4	2	2	0	1	0	0	0	0
2	1	1	3	0	3	5	5	6	5	3	7	1	5	2	3	1	1	4	6	1	3	1	6	6	4	5	1	1	0	1	0	1	1	0	2	0	0	2	1	0	2	2	8	0	0	0	0	0	0
2	1	1	3	0	2	7	6	5	5	3	2	3	2	2	1	7	1	6	2	1	7	3	3	4	1	5	7	5	0	1	0	1	1	0	0	2	0	2	2	0	3	2	3,4	0	0	1	1	0	0
2	1	1	3	0	2	5	5	5	5	2	7	4	2	3	3	7	2	2	1	2	5	1	3	4	1	7	4	6	0	1	0	1	0	0	0	0	0	2	3	0	3	2	2	0	1	0	0	0	0
2	1	1	3	0	2	5	5	5	6	2	2	5	1	3	2	7	2	2	1	2	4	1	1	4	1	2	4	2	0	1	0	1	0	0	0	0	0	0	0	0	3	1	7	0	0	0	0	0	0
2	1	1	3	0	2	4	2	4	6	2	2	5		5	1	7	1	1	1	2	1	1	6	4	1	1	7	1	0	1	0	1	0	0	0	0	0	0	2	0	4	1	3	0	0	1	0	0	0
2	1	1	3	0	1	7	7	6	6	3	2	2	2	5	3	7	2	5	1	2	6	2	5	4	3	6	1	4	0	1	0	1	1	0	0	0	0	2	0	0	3	1	2	0	1	0	0	0	0
2	1	1	3	0	2	7	7	6	6	3	2	1	2	5	3	7	2	2	1	1	2	1	2	6	1	1	4	1	0	1	0	1	0	2	2	0	0	0	0	0	3	2	3	0	0	1	0	0	0
2	1	1	3	0	2	6	6	4	6	2	2	3	2	1	2	2	2	1	1	2	2	3	1	3	1	2	1	1	0	1	0	1	0	0	0	0	0	0	0	0	4	1	2	0	1	0	0	0	0
2	1	1	3	0	2	5	7	6	6	3	5	2	3	4	3	1	2	3	1	2	1	8	6	3	3	1	4	7	0	1	0	1	0	2	0	2	1	4	0	0	3	1	3	0	0	1	0	0	0
2	1	1	3	0	1	5	5	4	6	2	2	4	3	4	3	2	2	1	1	2	2	1	4	5	1	3	4	4	0	1	0	1	0	0	0	0	0	4	4	0	4	1	3	0	0	1	0	0	0
2	1	1	3	0	1	6	5	5	6	2	2	4	3	4	6	3	2	1	1	2	3	8	1	6	3	5	7	4	0	1	0	1	1	0	0	0	1	4	3	0	4	2	3	0	0	1	0	0	0
2	1	1	3	0	2	6	6	4	6	3	7	3	3	5	3	2	3	1	1	1	2	6	6	2	1	1	1	1	0	1	0	1	1	0	0	0	0	1	0	0	4	1	3	0	0	1	0	0	0
2	1	1	3	0	4	6	6	5	6	2	2	4	2	4	2	3	2	1	1	2	2	8	2	3	2	2	4	3	0	1	0	1	0	0	0	0	0	4	3	0	4	2	3	0	0	1	0	0	0
2	1	1	2	0	4	6	5	5	6	2	7	3	2	2	2	2	2	6	1	2	3	3	2	6	2	3	1	4	0	1	0	1	0	0	0	0	1	1	2	0	4	1	1	1	0	0	0	0	0
2	1	1	2	0	2	6	5	2	6	2	2	4	5	2	3	7	2	6	1	1	4	1	3	4	1	5	2	7	0	1	0	1	0	0	0	0	1	4	1	0	3	2	1	1	0	0	0	0	0
2	1	1	2	0	2	4	5	6	6	1	3	5	2	4	3	7	3	2	1	2	3	5	2	3	3	2	3	7	0	1	0	1	1	0	0	0	0	3	2	0		1	5	0	0	0	0	1	0
2	1	1	2	0	1	7	3	6	5	1	1	2	2	3	2	7	6	3	1	2	1	1	5	1	1	2	1	7	0	1	0	1	0	0	2	0	0	1	1	0	1	0	1	1	0	0	0	0	0
2	1	1	2	0	2	7	2	6	5	2	2	5	3	4	3	7	2	2	1	3	2	2	3	4	1	1	3	4	0	1	0	1	0	0	0	0	0	1	2	0	4	2	3	0	0	1	0	0	0
2	1	1	2	0	3	7	7	6	6	2	2	4	2	3	3	7	4	2	1	2	2	1	3	3	1	1	3	1	0	1	0	1	1	0	0	0	0	3	0	0	3	0	4	0	0	0	1	0	0
2	1	1	2	0	2	3	3	5	4	1	1	2	2	3	4	7	2	2	2	2	2	1	5	2	3	4	1	5	0	1	0	1	0	2	2	2	0	3	3	0	3	1	4	0	0	0	1	0	0
2	1	1	3	0	2	5	5	4	6	2	2	2	1	1	2	2	2	1	1	2	1	1	3	3	2	4	7	7	0			1	0	0	0	0	0	3	2	0	3	0	4	0	0	0	1	0	0
2	1	1	3	0	3	4	5	5	6	2	2	5	1	4	2	7	1	3	2	1	4	1	2	5	3	3	1	2	0	1	0	1	0	0	0	0	0	2	2	0	3	2	3,5,7	0	0	1	0	1	0
2	1	1	3	0	2	6	7	5	3	4	2	2	2	3	2	7	2	3	1	1	2	1	3	6	1	4	4	6	0	1	0	1	1	0	0	0	0	4	4	0	1	0	3	0	0	1	0	0	0
2	1	1	3	0	2	5	5	3	6	1	1	5	1	4	2	2	3	1	1	2	1	2	3	3	2	3	3	5	0	1	0	1	0	0	0	0	1	0	0	0	3	1	6	0	0	0	0	0	1
2	1	1	3	0	2	6	3	4	6	2	5	4	3	3	2	7	2	2	2	1	3	2	6	2	1	1	1	1	0	1	0	1	0	2	0	2	1	2	1	0	4	0	3	0	0	1	0	0	0
1	1	1	3	0	2	1	1	1	5	3	2	5	1	3	2	3	7	3	7	7	1	4	4	7	4	2	1	4	0	1	0	1	0	0	0	0	0	1	0	0	2	1	3	0	0	1	0	0	0
1	1	1	3	0	2	3	1	2	4	2	6	4	2	3	2	1	1	3	2	1	4	1	3	6	2	2	3	6	1	5	0	1	1	0	0	0	1	3	1	1	3	2	5	0	0	0	0	1	0
1	1	1	3	0	2	7	2	2	6	1	1	5	1	4	1	7	4	7	1	7	2	2	4	3	7	7	5	3	1	5	0	1	0	0	0	0	1	0	1	0	3	1	3	0	0	1	0	0	0
1	1	1	3	0	3	4	1	3	3	3	4					3	2	4	3	2	5	1	6	5	2	2	2	3	1	3	1	2	0	2	2	0	0	1	0	0	3	1	1	1	0	0	0	0	0
1	1	1	3	0	2		2	1	4	2	7	4	2	4	6	7	7	4	2	7	6	4	4	7	3	7	1	4	1	2	0	1	0	0	0	2	0	0	0	0	3	2	1	1	0	0	0	0	0
1	1	1	3	0	3	5	3	4	6	2	7	5	5	4	3	3	2	6	2	7	3	3	4	2	7	2	3	1	0	1	0	1	0	0	0	0	0	0	1	0	3	1	1	1	0	0	0	0	0
1	1	1	3	0	2	4	4	6	5	1	1	5	1	6	2	7	7	2	2	7	2	4	3	6	1	3	1	5	1	1	1	1	0	0	0	0	0	1	0	0	3	0	2	0	1	0	0	0	0
1	1	1	3	0	4	5	5	4	4	2	7	4	2	5	2	1	7	5	2	7	4	1	6	4	7	2	5	7	1	6	0	1	0	0	0	0	0	0	0	0	3	1	3	0	0	1	0	0	0
1	1	1	3	0	1	3	2	6	3	1	1	5	1	4	3	3	2	7	1	1	2	3	3	2	2	3	3	4	0	1	0	1	0	0	0	0			1	0	1	2	5	0	0	0	0	1	0
1	1	1		0	1	3	4	2	6	3	2	3	2	3	5	7	2	7	1	2	3	1	4	2	3	3	1	6	0	1	0	1	0	0	0	0	0	1	1	0	3	2	3	0	0	1	0	0	0
1	1	1	3	0	3	4	3	1	6	1	1	2	2	3	1	1	1	6	4	1	1	1	6	1	1	1	1	1	0	1	0	1	0	0	2	2	0	0	0	0	3	2	1	1	0	0	0	0	0
1	1	1	3	0	2	4	4	5	1	1	3	5	1	2	2	4	3	2	7	3	2	8	3	2	4	5	7	4	0	1	1	2	1	2	2	2	0	3	3	1	4	2	3	0	0	1	0	0	0
1	1	1	3	0	2	7	7	5	5	2	7	5	1	3	2	3	1	2	2	1	3	8	3	4	3	3	7	6	0	1	0	1	0	0	0	0	0	0	0	0	4	1	1	1	0	0	0	0	0
1	1	1	3	0	2	3	1	1	6	3	2	4	3	4	1	1	2	1	1	1	1	1	5	1	1	1		4	0	1	0	1	0	0	0	0	0	3	0	0	1	2	2	0	1	0	0	0	0
1	1	1	3	0	2	3	7	3	5	2	3	3	2	6	4	7	7	6	6	3	5	5	5	3	6	3	6	6	0	5	0	1	0	0	0	0	0	0	0	0	4	1	2	0	1	0	0	0	0
1	1	1	3	0	2	3	3	1	6	2	1	5	2	2	2	2	2	6	1			2	2	2	2	1	1	1	0	1	0	1	0	0	0	0	0	0	0	0	3	0	1	1	0	0	0	0	0
1	1	1	3	0	2	2	2	6	1	1	1	5	1	2	2	3	7	6	2	3	8	1	6	3	6	4	1	1	0	1	0	1	0	0	0	0	0	0	0	0	3	2	1	1	0	0	0	0	0
1	1	1	3	0	2	2	4	6	6	2	7	4	2	4	2	7	7	7	1	1	1	3	4	7	6	1	2	2	0	1	0	1	0	0	0	0	0	0	1	0	3	0	2	0	1	0	0	0	0
1	1	1	3	0	1	1	1	6	4	2	3	3	2	5	2	7	4	4	7	1	4	5	2	3	3	2	2	2	0	1	0	1	1	0	0	0	1	0	0	0	3	2	1	1	0	0	0	0	0
1	1	1	3	0	2		1	1	4	2	5	4	3	6	2	1	3	4	2			6	3	3	4	2	2	4	0	1	0	1	0	0	0	0	0	0	0	0	3	1	2	0	1	0	0	0	0
1	1	1	3	0	4	4	7	6	3	3	3	3	3	4	1	3	7	6	1	7	5	2	6	1	6	2	1	5	0	1	0	1	0	0	0	0	1	2	0	0	2	1	8	0	0	0	0	0	0
1	1	1	3	0	4	4	3	1	5	2	2	2	2	4	4	7	7	3	7	7	3	2	7	7	2	1	6	4	0	1	0	1	1	2	0	0	0	1	1	0	3	1	1	1	0	0	0	0	0
1	1	1	3	0	2	1	1	2	4	1	1	3	2	4	2	7	7	7	1	3	1	1	7	3	1	1	2	6	1	5	0	1	0	0	0	0	0	2	2	0	2	2	3	0	0	1	0	0	0
1	1	1	3	0	3	1	1	2	5	3	7	2	2	3	6	2	2	4	1	1	2	3	4	2	1	7	5	6	0	1	1	3	1	2	0	0	0	2	0	1	3	1	3	0	0	1	0	0	0
1	1	1	3	0	4	3	2	6	5	2	6	2	2	4	3	4	7	3	4	1	5	2	7	4	2	2	1	3	1	2	1	2	1	0	0	2	0	1	1	0	3	0	5	0	0	0	0	1	0
1	1	1	3	0	2	7	1	5	5	1	7	5	1	4	3	5	4	1	1	3	3	5	3	6	1	1	4	6	1	5	1	6	1	0	0	2	1	3	2	0	3	0	2	0	1	0	0	0	0
1	1	1	3	0	4	7	1	3	5	2	2	3	2	2	2	4	2	2	7	7	2	8	7	5	7	4	1	1		6	1	1	0	0	0	0	0	2	0	1	3	1	2	0	1	0	0	0	0
1	1	1	3	0	3	4	4	6	4	3	4	5	1	3	2	1	2	4	7	7	1	3	5	4	1	2	5	5	1	6	0	1	0	0	0	0	0	0	0	0	3	0	3	0	0	1	0	0	0
1	1	1	3	0	2	7	7	3	7	3	7	3		3	2	3	7	5	1	7	2	6	5	5	6	1	1	1	1	1	1	1	0	0	0	0	1	3	2	1	4	0	2	0	1	0	0	0	0
1	1	1	3	0	3	4	3	2	5	2	7	4	2	3	3	7	7	4	1	3	2	3	5	3	4	2	2	3	0	1	0	1	0	2	0	0	0	0	0	0	2	2	5	0	0	0	0	1	0
1	1	1	3	0	3	4	2	1	5	2	5	5	1	4	2	5	2	4	2	1	6	8	4	4	3	7	1	5	0	1	0	1	0	2	0	2	0	0	0	0	4	2	3	0	0	1	0	0	0
1	1	1	3	0	2	2	1	6	3	5	2	1	3	3	2	1	1	6	3	1	3	1	3	1	3	2	2	6	0	4	0	1	0	0	0	0	0	4	1	0	3	1	2	0	1	0	0	0	0
1	1	1	3	0	4	2	1	2	4	3	2	3	2	3	3	7	7	3	7	7	3	1	3	4	1	2	4		1	1	0	1	0	0	0	0	0	0	1	0	3	1	1	1	0	0	0	0	0
2	1	1	1	0	2	7	7	6	4	1	1	4	5	2	2	2	2	2	2	2	2	2	6	3	2	1	1	1	0	1	0	1	0	0	0	0	0	1	1	0	1	2	2	0	1	0	0	0	0
2	1	1	1	0	1	6	2		6	2	7	5		4	3	7	2	3	1	2	3	1	2	2	2	2	1	3	0	1	0	1	0	0	0	0	0	1	0	0	3	1	3	0	0	1	0	0	0
2	1	1	1	0	2	6	4	6	6	4	2	2	3	3	3	2	2	2	1	1	3	1	4	6	1	1	1	5	0	1	0	1	0	2	0	0	0	1	1	1	3	1	5	0	0	0	0	1	0
2	1	1	1	0	3	6	5	6	4	3	2	1	2	4	5	3	1	1	2	4	4	1	4	3	1	2	6	6	0	1	0	1	0	2	2	2	0	0	0	0	4	2	3	0	0	1	0	0	0
2	1	1	1	0	2	5	4	6	5	2	7	3	2	3	2	7	2	2	1	1	3	1	3	3	1	1	6	7	0	1	0	1	0	0	0	0	0	2	2	0	4	2	3	0	0	1	0	0	0
2	1	1	1	0	2	5	4	6	5	2	7	5	1	3	3	7	1	2	1	2	4	4	2	2	2	1	1	1	0	1	0	1	0	2	2	2	0	0	0	0	1	2	1	1	0	0	0	0	0
2	1	1	1	0	2	7	3	6	5	2	5	5	4	4	2	7	2	4	1	1	8	1	6	2	3	7	1	2	0	1	0	1	0	2	2	0	0	1	0	0		2	.
2	1	1	1	0	2	7	7	6	7	2	2	2	2	4	2	5	2	2	1	1	7	2	5	6	1	1	7	1	0	1	0	1	0	2	2	2	1	0	0	0	1	2	2	0	1	0	0	0	0
2	1	1	1	0	3	6	4	6	6	2	2	3	2	4		2	2	2	2	1	3	1	4	3	2	1	7	1	0	1	0	1	0	0	2	2	0	1	0	0	3	2	5	0	0	0	0	1	0
2	1	1	1	0	2	4	4	3	6	2	2	5	1	4	4	3	3	3	2	2	4	2	2	2	2	1	3	3	0	1	0	1	1	2	2	2	0	4	1	0	2	1	5	0	0	0	0	1	0
2	1	1	2	0	2	2	2	2	6	2	2	4	2	3	2	7	2	1	1	2	2	8	4	2	1	7	2	7	0	1	0	1	0	0	0	0	0	0	0	0	3	2	3	0	0	1	0	0	0
2	1	1	2	0	2	6	2	6	4	3	3	5	1	5	2	2	2	3	1	2	2	2	2	3	2	2	1	6	0	1	0	1	0	2	2	2	0	1	0	0	2	0	3	0	0	1	0	0	0
2	1	1	2	0	2	6	6	6	6	3	7	5	1	3	3	3	7	2	7	7	2	1	3	3	1	3	2	1	0	1	0	1	0	0	0	0	1	0	1	0	3	2	5	0	0	0	0	1	0
2	1	1	3	0	3	5	5	2	6	3	7	4	2	4	2	7	2	1	1	7	3	2	2	2	1	1	4	7	0	1	0	1		0	0	0	0	0	1	0	3	2	5	0	0	0	0	1	0
2	1	1	3	0	3	6	3	6	4	3	2	5	1	4	3	1	2	1	1	1	1	8	3	3	2	3	1	1	0	1	0	1	0	0	0	0	0	1	1	0	2	2	1	1	0	0	0	0	0
2	1	1	3	0	2	5	5	6	5	2	3	5	2	4	2	3	2	1	1	1	1	8	3	3	1	2	3	3	0	1	0	1	0	0	0	0	0	1	0	0	4	1	3	0	0	1	0	0	0
2	1	1	1	0	2	7	6	6	6	3	5	4	5	3	2	1	3	1	1	2	2	1	4	5	1	1	4	7	0	1	0	1	1	0	0	2	1	4	2	0	3	0	6	0	0	0	0	0	1
2	1	1	1	0	2	6	6	5	6	2	3	2	3	5	5	1	2	2	1	1	4	3	6	6	3	1	5	6	0	1	0	1	0	0	0	0	0	2	0	0	4	2	2	0	1	0	0	0	0
2	1	1	1	0	2	5	6	6	6	2	5	4	3	2	5					1	3	4	2	2	1	1	7	7	0	1	0	1	0	0	0	0	0	3	2	0	3	2	1	1	0	0	0	0	0
2	1	1	1	0	2	6	6	3	5	3	2	4	2	3	2	7	1	2	1	2	2	2	2	3	1	3	3	3	0	1	0	1	1	0	0	2	0	0	0	0	3	2	3	0	0	1	0	0	0
2	1	1	2	0	2	5	5	4	6	3	2	5	5	4	2	7	1	1	1	2	2	1	3	6	1	1	3	1	0	1	0	1	0	2	0	0	0	3	2	0	3	0	5	0	0	0	0	1	0
2	1	1	2	0	2	5	4	6	6	2	7	5	1	4	2	7	2	2	1	1	2	1	3	5	1	2	3	5	0	1	0	1	0	0	0	0	0	3	3	0	4	1	8	0	0	0	0	0	0
2	1	1	2	0	4	7	1	6	3	2	7	3	3	3	2	7	2	2	1	1	2	1	3	4	1	2	2	6	0	1	0	1	1	0	0	0	1	3	0	0	2	2	3	0	0	1	0	0	0
2	1	1	3	0	1	6	3	6	5	2	3	3	2	3	4	7	2	2	1	2	1	1	2	3	1	1	4	5	0	1	0		0	0	0	0	0	0	0	0	3	1	5	0	0	0	0	1	0
2	1	1	3	0	3	5	2	4	5	2	5	3	3	3	3	4	2	1	1	1	2	1	2	3	1	1	7	2	0	1	0	1	0	0	0	0	0	0	0	0	3	2	1	1	0	0	0	0	0
2	1	1	3	0	2	4	2	6	5	2	2	4		4	3	7	1	2	1	2	3	2	2	4	1	2	3	7	0	1	0	1	0	0	0	0	0	1	0	0	2	1	5	0	0	0	0	1	0
2	1	1	3	0	3	6	6	6	6	1	1	5	1	4	6	7	2	2	1	1	4	1	3	6	2	6	1	1	0	1	0	1	0	2	0	0	0	4	2	0	3	2	2	0	1	0	0	0	0
2	1	1	3	0	3	4	3	4	5	1	2	5	1	5	4	7	2	3	3	1	1	1	4	5	1	2	5	1	0	1	0	1	0	0	0	0	0	1	0	0	3	0	3	0	0	1	0	0	0
2	1	1	1	0	2	6	5	3	6	2	7	5	1	3	2	1	2	2	2	2	4	1	4	3	2	2	1	7	0	1	0	1	0	0	0	0	0	0	0	0	4	2	3	0	0	1	0	0	0
2	1	1	1	0	2	5	5	6	5	2	2	4	2	4	2	1	2	1	1	2	4	1	4	1	2	2	1	1	0	1		1	0	0	0	0	0	0	0		4	2	5	0	0	0	0	1	0
2	1	1	2	0	2	6	5	5	6	2	2	5	1	3	3	7	2	2	1	1	4	1	2	6	2	3	4	7	0	1	0	1	0	0	0	0	1	0	2	0	3	0	3	0	0	1	0	0	0
2	1	1	2	0	1	7	4	6	5	1	2	4	2		3	7	1	2	2	1	4	1	2	3	3	2	6	5	0	1	0	1	0	0	0	0	1	1	1	1	4	2	3	0	0	1	0	0	0
2	1	1	2	0	1	7	5	6	5	2	2	2	2	2	3	1	1	2	1	1	1	1	1	3	1	1	2	6	0	1	0	1	0	2	2	0	0	1	1	0	3	2	1	1	0	0	0	0	0
2	1	1	2	0	1	7	4	6	5	2	2	4	2	3	3	7	2	2	1	1	3	1	3	2	2	7	6	6	0	1	0	1	1	2	2	0	0	1	1	0	3	1	3	0	0	1	0	0	0
2	1	1	2	0	2	6	5	2	5	1	1	5	1	4	2	7	2	1	1	2	1	1	3	1	4	1	2	1	0	1	0	1	0	2	2	0	0	3	0	0	4	2	3	0	0	1	0	0	0
2	1	1	2	0	2	6	5	6	6	2	4	3	2	4	2	7	2	7	1	1	2	4	2	3	1	1	4	3	0	1	0	1	0	0	0	2	0	0	0	0	4	1	3	0	0	1	0	0	0
1	1	1	2	0	2	4	4	2	6	3	3	4	1	4	2	7	7	2	1	4	4	3	6	3	2	2	5	6	0	1	0	1	0	2	2	2	0	0	0	0	4	0	1,3	1	0	1	0	0	0
1	1	1	2	0	2	5	5	1	6	2	2	4	5	4	2	7	7	7	7	7	3	1	3	7	7	7	1	1	0	1	0	1	0	0	0	0	0	1	0	0	3	2	4	0	0	0	1	0	0
1	1	1	2	0	1	1	1	2	6	2	2	2	5	3	2	1	2	1	1	1	2	1	4	2	3	4	2	2	0	1	0	1	0	2	0	0	0	0	0	0	2	2	8	0	0	0	0	0	0
1	1	1	2	0	1	1	2	1	6	2	2	4		3	2	1	1	3	1	1	6	3	5	2	3	6	5	6	1	6	0	1	0	2	2	2	0	2	0	0	2	0	4	0	0	0	1	0	0
1	1	1	2	0	2	5	4	4	6	1	2	5	2	5	3	7	4	5	2	6	4	8		1	2	4	1	1	1	1	1	1	0	0	2	0	0	1	1	1	4	1	3	0	0	1	0	0	0
1	1	1	2	0	2	7	1	6	5	2	5	4	2	4	2	7	7	4	1	6	5	3	3	7	1	6	3	6	1	6	1	1	0	0	0	2	0	3	1	0	3	0	2	0	1	0	0	0	0
1	1	1	2	0	2	4	2	3	6	3	6	2	2	3	2	1	7	2	1	6	4	4	7	4	7	2	2	4	0	1	0	1	0	0	0	0	0	0	0	0	3	1	5	0	0	0	0	1	0
1	1	1	2	0	1	4	2	2	4	3	7	3	3	3	2	7	1	3	1	7	2	3	6	3	1	2	5	7	0	1	0	1	0	0	0	0	0	2	0	0	3	0	1	1	0	0	0	0	0
1	1	1	2	0	1	1	2	4	6	2	3	5	1	5	3	1	2	2	2	2	4	3	7			4	7	7	0	1	0	1	0	2	2	2	0	1	1	0	1	2	2	0	1	0	0	0	0
1	1	1	2	0	1	3	2	2	3	1	1	3	1	3	5	1	1	7	2	2	8	1	2	3	1	2	1	6	1	4	1	2	0	1	1	1	0	3	0	0	3	0	1	1	0	0	0	0	0
1	1	1	2	0	2	3	4	1	6	2	5	5	1	5	2	1	1	3	1	1	3	1	5	5	1	2	6	1	0	1	0	1	0	0	2	0	0	0	0	0	4	2	1	1	0	0	0	0	0
1	1	1	1	0	3	5	1	4	6	2	3	1	2	6	3	7	7	6	6	1	8	1	7	6	7	6	7	7	1	1	1	6	0	0	1	0	0	1	2	0	4	1	8	0	0	0	0	0	0
1	1	1	1	0	2	6	5	5	6	2	5	4	2	6	6	3	2	6	2	2	8	2	6	5	6	6	6	1	0	1			0	0	0	0	0	0	0	0	4	0	3	0	0	1	0	0	0
1	1	1	1	0	1	2	2	1	6	1	1	2	2	6	3	1	2	2	2	6	1	2	1	2	1	1	7	4	0	1	0	1	0	0	0	0	0	0	0	0	1	0	1	1	0	0	0	0	0
1	1	1	1	0	1	4	4	3	6	2	2	4	2	6	4	2	5	2	1	3	2	1	1	5	1	3	4	1	0	1			0	0	0	0		0	0	0	3	0	1	1	0	0	0	0	0
1	1	1	1	0	2	4	7	6	6	1	1					3	7	1	1	2	8	8	7	6	7	6	4	4	0	1	0	1	0	2	0	0	0	0	0	0	3	0	3	0	0	1	0	0	0
2	1	2	3	0	2	3	2	3	4	2	2	5	1	6	4	7	6	4	6	2	4	8	6	4	1	5	1	6	1	1	1	1	0	0	0	0	1	0	0	0	4	1	5	0	0	0	0	1	0
2	1	2	2	0	2	6	5	6	4	2	3	2	3	2	3	7	2	6	6	1	5	4	2	6	2	6	1	1	1	2	1	6	0	0	0	0	1	3	3	0	3	2	5	0	0	0	0	1	0
2	1	2	2	0	2	3	2	3	5	3	2	4	2	4	3	7	1	3	2	1	3	1	2	2	1	7	1	6	1	5	1	5	0	0	0	0	1	4	3	0	3	1	7	0	0	0	0	0	0
2	1	2	2	0	2	3	2	1	5	3	5	2	3	4	5	7	3	2	1	6	1	1	6	5	1	7	5	3	1	5	0	1	0	0	0	0	0	2	0	0	3	2	4	0	0	0	1	0	0
2	1	2	2	0	2	5	4	1	5	3	2	5	1	4	2	7	2	2	1	2	2	1	2	1	1	2	4	7	0	1	0	1	1	0	0	2	0	1	0	0	3	0	5	0	0	0	0	1	0
2	1	2	2	0	1	4	2	6	5	3	5	3	2	2	4	1	1	3	1	1	1	1	1	6	2	1	7	6	0	1	0	1	1	0	0	2	0	1	1	0	4	2	5	0	0	0	0	1	0
2	1	2	2	0	3	3	4	3	4	2	2	4	3	3	2	5	4	4	1	2	6	8	3	6	2	2	3	7	0	1	0	1	0	2	0	0	0	3	0	0	4	1	2	0	1	0	0	0	0
2	1	2	2	0	3	4	3	4	5	2	5	2	2	3	2	7	2	2	1	2	3	2	3	4	1	3	5	6	0	1	0	1	0	0	0	0	0	0	0	0	4	1	3	0	0	1	0	0	0
2	1	2	2	0	2	4	2	2	6	3	5	4	1	3	3	7	2	2	2	2	3	1	4	6	1	3	5	4	1	5	0	1	0	0	0	0	0	0	0	0	3	1	3	0	0	1	0	0	0
2	1	2	2	0	2	3	2	2	6	4	5	5	1	5	2	7	3	2	1	3	4	2	3	3	1	2	5	5	0	1	1	5	0	0	0	0	0	0	0	0	3	1	4	0	0	0	1	0	0
2	1	2	2	0	2	3	2	3	5	4	6	4	3	5	4	7	1	2	2	2	3	1	4	5	4	6	7	7	1	2	0	1	0	0	0	0	1	2	2	0	3	1	5	0	0	0	0	1	0
2	1	2	2	0	3	2	2	6	4	4	6	4	2	5	2	7	1	3	1	1	3	1	6	6	2	6	7	7	1	2	0	1	0	0	0	0	0	2	2	1	4	1	2	0	1	0	0	0	0
2	1	2	2	0	4	2	1	2	1	3	5	5	1	5	6	7	1	2	2	2	2	2	6	2	1	7	3	7	1	1	0	1	1	0	2	2	0	3	2	0	3	1	3	0	0	1	0	0	0
2	1	2	2	0	2	4	5	4	5	3	5	1	2	2	3	1	1	2	1	1	4	1	6	3	2	3	7	5	0	1	1	5	1	0	0	0	0	2	1	0	3	0	7	0	0	0	0	0	0
2	1	2	2	0	1	7	3	6	5	3	5	4	2	3	3	1	1	3	2	1	7	1	5	6	3	7	3	5	1	6	1	5	1	0	0	0	0	0	2	0	3	2	3	0	0	1	0	0	0
2	1	2	2	0	2	4	5	3	6	2	5	5	1	5	4	7	2	4	2	2	2	2	3	4	1	6	2	4	1	6	1	6	0	0	0	0	1	3	3	0	4	1	1	1	0	0	0	0	0
2	1	2	2	0	2	4	3	6	5	2	5	1	2	3	3	7	2	1	1	1	1	8	3	6	1	6	1	3	0	1	0	1	1	0	0	0	0	3	3	0	3	1	8	0	0	0	0	0	0
2	1	2	2	0	4	4	4	3	6	3	5	4	3	3	5	7	2	2	2	2	4	1	5	6	1	2	2	4	1	2	0	1	1	0	0	0	1	1	2	0	4	1	1	1	0	0	0	0	0
2	1	2	2	0	3	4	4	2	5	2	7	5	1	4	1	7	2		1	2	1	1	3	3	1	2	2	6	1	5	1	1	1	0	0	0	0	0	0	0	4	0	2	0	1	0	0	0	0
2	1	2	2	0	2	4	2	6	5	2	4	2	2	2	3	7	2		1	6	2	1	2	3	1	4	1	1	0	1	0	1	0	2	0	2	0	3	2	0	2	0	3	0	0	1	0	0	0
2	1	2	2	0	2	4	2	2	6	2	2	3	3	4	4	7	2	2	1	2	2	1	4	4	1	2	3	5	0	1	0	1	0	0	0	0	0	0	0	0	3	1	3	0	0	1	0	0	0
2	1	2	2	0	2	1	1	6	6	3	5	4	3	5	6	7	3	2	2	2	2	2	3	3	2	4	1	6	0	1	0	1	0	0	0	0	0	1	1	0	2	2	1	1	0	0	0	0	0
2	1	2	2	0	3	6	2	4	4	2	2	5	1	3	2	7	3	2	1	2	3	1	4	4	1	1	1	6	0	1	0	1	1	0	0	0	0	2	2	0	2	0	2	0	1	0	0	0	0
2	1	2	2	0	2	4	4	2	4	3	2	2	2	3	1	1	2	3	1	1	2	1	3	6	5	3	1	1	1	1	1	1	0	0	0	0	0	4	2	0	2	0	4	0	0	0	1	0	0
2	1	2	2	0	2	5	1	3	6	3	5	3	3	3	4	7	2	3	1	2	4	1	6	4	1	3	3	5	1	6	0	6	0	0	0	0	0	3	2	0	2	0	1	1	0	0	0	0	0
2	1	2	2	0	2	4	7	2	6	2	5	2	3	3	3	7	1	2	2	1	2	1	3	6	2	1	7	7	0	1	0	1	1	2	0	0	1	2	1	0	3	0	5	0	0	0	0	1	0
2	1	2	2	0	4	6	4	4	5	2	5	5	1	4	3	2	2	2	1	3	3	7	2	4	1	1	3	3	0	1	0	1	1	0	0	0	1	3	1	0	3	2	4	0	0	0	1	0	0
2	1	2	2	0	2	4	4	2	6	3	2	4	2	4	2	2	2	2	1	2	3	1	5	6	4	1	3	1	1	5	0	1	0	0	0	0	0	0	0	0	3	0	5	0	0	0	0	1	0
2	1	2	2	0	3	3	1	3	6	2	5	4	5	3	4	7	3	2	2	3	2	2	4	4	2	3	2	4	1	5	0	1	0	0	0	0	0	0	0	0	4	1	3	0	0	1	0	0	0
2	1	2	2	0	2	2	2	2	5	3	5	1	2	3	2	1	2	3	1	1	2	1	3	4	1	7	7	7	1	1	0	1	0	0	0	0	0	2	0	0	3	2	2	0	1	0	0	0	0
2	1	2	2	0	2	4	5	1	4	3	7	5	1	6	3	7	2	2	1	2	4	8	3	3	1	3	1	3	0	1	0	1	1	2	0	0	0	0	0	0	3	2	3	0	0	1	0	0	0
2	1	2	2	0	2	3	2	6	5	2	2	2	2	5	1	7	1	1	1	3	2	1	4	5	1	1	5	6	0	1	0	1	0	2	0	0	0	1	0	0	3	1	3	0	0	1	0	0	0
2	1	2	3	0	1	5	1	5	6	3	7	3	3	3	2	7	4	3	1	1	3	1	4	1	1	2	1	5	0	1	0	1	0	0	0	0	0	0	1	0	3	0	4	0	0	0	1	0	0
2	1	2	3	0	2	4	3	6	6	2	2	3	3	3	2	7	2	2	1	1	4	1	2	3	1	1	4	7	0	1	0	1	0	0	0	0	0	2	2	0	4	1	3	0	0	1	0	0	0
2	1	2	3	1	3	5	1	5	6	3	7	4	3	4	3	7	3	3	1	2	3	8	4	1	1	1	1	1	0	1	0	1	0	0	0	0	0	2	0	1	3	1	3	0	0	1	0	0	0
2	1	2	3	0	3	4	3	4	5	3	5	2	2	3	1	1	1	2	2	1	5	4	3	6	1	3	2	1	0	1	0	1	0	0	0	0	0	1	1	0	4	1	3	0	0	1	0	0	0
2	1	2	3	0	4	2	3	3	6	2	2	3	2	3	2	1	3	1	1	3	1	5	4	2	6	3	2	1	0	1	0	1	0	2	0	2	0	0	0	0	1	2	4	0	0	0	1	0	0
2	1	2	3	0	2	6	3	1	6	2	7	5	1	3	1	7	3	3	1	2	1	1	3	4	1	2	3	6	0	1	0	1	0	0	0	0	0	2	1	0	3	0	3	0	0	1	0	0	0
2	1	2	3	0	2	4	3	3	6	2	2	4	1	4	1	7	2	2	1	1	2	8	3	3	3	1	1	3	0	1	0	1	0	0	0	0	0	0	0	0	4	1	.
2	1	2	3	0	3	7	4	2	5	1	1	5	1	4	2	7	3	2	1	2	1	4	3	2	2	3	1	7	0	1	0	1	0	2	0	0	0	3	0	0	3	2	5	0	0	0	0	1	0
2	1	2	1	0	2	4	1	3	5	2	4	4	2	4	2	1	2	1	1	3	1	1	4	3	1	1	4	6	0	1	0	1	0	2	2	0	0	0	0	0	4	2	4	0	0	0	1	0	0
2	1	2	1	0	2	4	2	2	5	2	3	5	1	4	2	2	2	3	1	2	2	8	3	4	1	2	7	5	0	1	0	1	0	0	0	0	0	0	0	0	4	1	3	0	0	1	0	0	0
2	1	2	1	0	4	7	2	6	5	3	5	5	1	4	6	7	6	2	1	3	4	3	5	5	1	7	1	7	0	1	0	1	1	0	0	0	0	2	2	0	2	2	3	0	0	1	0	0	0
2	1	2	3	0	2	4	2	3	5	4	5	5	1	4	3	7	2	1	1	2	3	1	3	4	1	7	7	5	1	5	1	1	0	0	0	0	0	3	0	0	2	0	2	0	1	0	0	0	0
2	1	2	3	1	1	2	5	2	4	3	3	3	2	4	2	7	2	3	1	2	2	1	6	2	1	1	5	7	0	1	0	1	0	0	0	2	0	4	4	1	3	1	1	1	0	0	0	0	0
2	1	2	3	0	2	4	7	4	6	3	3	4	2	3	4	7	2	4	1	2	5	8	3	4	4	7	6	1	0	1	0	1	0	0	0	0	0	1	0	0	3	1	3	0	0	1	0	0	0
2	1	2	3	0	1	5	4	1	6	1	7	5	1	4	2	7	6	1	1	2	1	4	3	4	2	2	4	6	0	1	0	1		2	2	2	0	1	1	0	3	1	1	1	0	0	0	0	0
2	1	2	3	0	2	3	2	2	6	1	1	2	3	4	3	2	2	2	1	1	3	1	4	3	1	2	1	1	0	1	0	1	0	2	0	2	1	4	1	0	3	2	5	0	0	0	0	1	0
1	1	1	2	0	2	6	5	6	6	3	2	2	1	4	3	4	3	4	1	2	5	3	3	1	3	1	4	1	0	1	0	1	0	2	2	2	0	0	0	0	3	2	8	0	0	0	0	0	0
1	1	1	1	0	3	4	4	6	6	3	2	3	3	5	2	2	2	2	1	2	1	1	4	4	5	6	3	2	0	1	0	1	0	0	0	0	0	0	0	0	3	0	3	0	0	1	0	0	0
1	1	1	1	0	2
1	1	1	1	0	2	2	7	6	5	1	7	5	1	4	3	3	2	2	3	2	4	3	4	3	6	2	1	1	0	1	0	1	0	0	0	0	0	0	0	0	3	0	1	1	0	0	0	0	0
1	1	1	1	0	3	7	7	6	6	1	1	4	2	2	2	7	7	7	7	7	2	1	7	7	7	6	1	1	0	1	0	1	0	2	0	0	0	2	0	0	4	2	3	0	0	1	0	0	0
1	1	1	3	0	2	4	5	2	6	1	2	5	1	5	4	5	2	1	1	4	1	8	5	3	6	6	4	4	1	2	0	1	0	2	2	2	0	3	0	0	3	0	1,2,3,4,5	1	1	1	1	1	0
1	1	1	3	0	4	6	5	4	6	1	2	4	1	4	1	2	1	2	2	1	2	2	2	3	2	5	5	6	0	1	0	1	0	0	0	0	0	0	1	0	4	1	2,3,5,8	0	1	1	0	1	0
1	1	1	3	0	4	7	7	6	6	2	2	5	1	4	2	1	7	7	7	2	3	1	4	6	7	5	3	3	0	1	0	1	0	2	0	2	0	1	0	0	4	1	1	1	0	0	0	0	0
1	1	1	3	0	4	6	7	4	6	1	1	2	2	5	2	7	7	7	1	6	1	2	6	4	1	6	2	1	0	1	0	1	0	0	0	2	0	0	0	0	1	0	2,3,4,7,8	0	1	1	1	0	0
1	1	1	3	0	2	3	7	6	6	1	2	3	2	4	4	1	7	6	1	1	7	5	6	6	4	3	5	4	0	1	0	1	0	0	0	0	0	2	1	0	2	2	8	0	0	0	0	0	0
1	1	1	3	0	2	3	7	4	6	2	5	5	3	5	3	7	7	7	1	2	2	1	6	2	1	2	5	7	0	1	0	1	0	0	0	0	0	0	2	0	2	0	2,3,5	0	1	1	0	1	0
1	1	1	3	0	1	4	1	6	5	2	7	5	1	4	3	2	4	7	1	7	3	4	7	6	1	6	2	5	0	1	0	1	0	2	2	2	0	3	3	0	1	2	3	0	0	1	0	0	0
1	1	1	3	0	2	6	4	5	6	3	5	5	1	6	4	5	6	2	2	3	4	5	5	3	3	3	4	5	0	1	0	1	0	0	0	0	0	0	0	0	4	2	2	0	1	0	0	0	0
1	1	1	3	0	1	7	7	6	6	2	5	5	1	5	2	1	7	7	1	7	5	1	4	6	2	7	7	7	0	1	0	1	0	2	0	2	0	0	0	0	4	2	1	1	0	0	0	0	0
1	1	1	2	0	1	3	4	3	6	1	7	3	5	5	4	7	2	4	7	2	5	1	7	6	7	7	1	1	0	1	0	1	0	2	0	0	0	0	0	0	3	1	8	0	0	0	0	0	0
1	1	1	1	0	2	5	5	6	6	2	5	5	1	6	6	7	1	6	2	2	2	8	3	2	7	2	7	1	0	1	0	1	1	0	0	0	0	0	2	1	4	0	3	0	0	1	0	0	0
1	1	1	2	0	2	2	5	6	6	3	7	5	1	4	2	4	6	2	1	4	2	8	3	1	1	5	4	1	0	1	0	1	0	2	2	2	0	0	0	0	4	1	3	0	0	1	0	0	0
1	1	1	2	0	2	2	3	2	6	1	1	5	1	4	3	6	2	4	7	4	3	3	4	3	2	3	4	5	0	1	0	1	0	2	2	2	0	0	0	0	4	2	2	0	1	0	0	0	0
1	1	1	2	0	2	7	2	2	5	3	3	3	5	2	4	7	7	4	2	2	3	2	4	3	3	2	1	3	1	1	0	1	0	0	0	0	0	0	0	0		1	3	0	0	1	0	0	0
1	1	1	2	0	2	2	4	2	6	1	1	5	1	4	3	6	2	3	7	3	4	4	4	3	3	5	4	6	0	1	0	1	0	2	2	2	0	0	0	0	4	2	2	0	1	0	0	0	0
1	1	1	1	0	2	4	6	3	6	2	5	5	2	4	5	2	2	6	1	2	8	2	4	3	6	2	1	1	0	1	0	1	0	2	2	2	0	2	0	0	3	2	5	0	0	0	0	1	0
1	1	1	2	0	2	6	5	3	5	1	1	5	1	4	6	2	2	4	2	1	5	2	4	3	3	4	5	7	0	1	0	1	0	0	0	0	1	1	0	0	3	1	3	0	0	1	0	0	0
1	1	1	2	0	2	4	5	4	6	1	1	4	2	4	2	7	2	4	7	1	4	1	4	3	4	6	6	7	0	1	0	1	0	0	0	0	0	1	0	0	3	2	3	0	0	1	0	0	0
1	1	1	2	0	3	6	7	6	6	1	1	3	3	4	1	2	3	6	1	1	3	8	6	4	1	3	5	7	0	1	0	1	0	0	0	0	0	0	1	0	1	0	3	0	0	1	0	0	0
1	1	1	2	0	4	7	7	6	5	2	3	5	1	2	2	2	2	3	2	1	2	2	6	3	6	2	4	1	1	6	1	2	0	0	0	0	0	0	0	1	3	2	3	0	0	1	0	0	0
1	1	1	2	0	1	4	2	6	6	1	1	3	2	4	3	7	1	3	1	2	4	2	4	3	3	2	2	6	0	1	0	1	0	0	0	0	0	0	0	0	3	1	2,4	0	1	0	1	0	0
1	1	1	2	0	2	7	4	6	7	1	7	1	5	6	6	2		6	1	2	8	4	4	1	1	3	6	7	0	1	0	1	0	2	0	0	0	0	1	0	1	0	3	0	0	1	0	0	0
1	1	1	2	0	2	7	2	6	6	1	7	4	2	4	1	1	5	3	1	1	7	1	3	1	2	2	4	2	0	1	0	1	0	0	2	2	0	0	0	0	1	2	1	1	0	0	0	0	0
1	1	1	2	0	2	7	7	6	7	3	2	1	5	4	4	4	4	4	4	2	1	2	1	3	2	7	1	1	0	1	0	1	0	0	2	2	0	0	0	0	1	2	8	0	0	0	0	0	0
1	1	1	3	0	2	7	6	5	6	2	7	5		4	3	7	6	7	7	2	4	5	3	4	5	2	1	3	0	1	0	1	0	0	0	0	0	0	0	0	3	1	1,3	1	0	1	0	0	0
1	1	1	3	0	4	6	4	2	6	1	1	3	5	3	3	2	7	7	1	2	3	1	5	3	7	7	5	2	0	1	0	1	0	0	0	2	0	1	0	0	3	2	2,3	0	1	1	0	0	0
1	1	1	3	0	4	7	7	6	5	4	5	2	2	3	3	7	2	2	1	7	5	1	3	6	1	2	1	4	0	1	0	1	0	0	0	0	0	0	0	0	3	0	2	0	1	0	0	0	0
1	1	1	3	0	2	6	4	6	5	3	5	3	3	3	1	7	1	4	2	1	3	2	2	3	4	3	4	5	1	6	0	1	1	1	0	0	0	3	2	0	3	0	1	1	0	0	0	0	0
1	1	1	2	0	2	5	6	3	6	2	2	5	1	5	2	7	7	4	1	7	3	6	5	2	3	6	7	4	0	1	0	1	0	0	0	2	0	0	0	0	4	1	1,2,3,4,5	1	1	1	1	1	0
1	1	1	2	0	4	4	3	2	6	2	1	5	1	4	1	4	2	1	1	2	1	3	2	3	3	2	3	6	0	1	0	1	0	0	0	0	0	1	0	0	4	2	3	0	0	1	0	0	0
1	1	1	1	0	2	6	2	6	6	1	1	5	1	4	2	2	2	2	1	2	1	2	2	2	7	1	2	7	0	1	0	1	0	0	0	0	0	0	0	0	3	2	1	1	0	0	0	0	0
1	1	1	1	0	2	6	7	6	6	1	1	4	1	4	6	6	2	7	1	1	3	8	3	3	7	2	3	1	0	1	0	1	0	0	0	2	0	0	0	0	3	2	3	0	0	1	0	0	0
1	1	1	2	0	4	3	1	6	6	1	1	4	3	4	3	7	7	7	7	7	4	3	2		1	7	1	3	0	1	0	1	0	2	2	0	0	2	0	0	3	1	1	1	0	0	0	0	0
1	1	1	2	0	3	3	2	2	6	2	1	5	1	2	2	1	7	2	1	2	3	8	4	3	4	7	4	5	0	1	0	1	0	0	0	0	0	0	0	0	3	2	3	0	0	1	0	0	0
2	1	2	2	0	2	4	4	6	5	2	5	5	5	4	5	1	2	2	1	3	2	3	4	2	2	6	6	7	0	1	0	1	0	0	0	0	0	2	2	0	1	2	1	1	0	0	0	0	0
2	1	2	2	0	2	5	2	6	6	2	2	5	1	4	3	1	3	2	1	2	1	1	2	2	1	1	3	2	0	1	0	1	1	0	0	0	0	1	0	0	3	2	4	0	0	0	1	0	0
2	1	2	2	0	2	7	2	6	5	3	3	2	2	2	2	1	2	2	1	1	2	1	2	2	2	5	5	5	0	1	0	1	0	0	0	0	0	1	2	0	3	1	8	0	0	0	0	0	0
2	1	2	2	0	1	3	2	6	6	2	5	2	5	3	2	7	2	2	1	1	1	6	5	6	1	5	5	6	0	1	0	1	1	0	0	0	0	0	0	0	3	1	4	0	0	0	1	0	0
2	1	2	2	0	4	2	1	3	3	3	2	1	5	3	2	7	1	1	1	1	2	1	3	4	1	3	1	7	0	1	0	1	0	2	2	2	0	3	3	1	2	0	5	0	0	0	0	1	0
2	1	2	2		1	6	4	5	5	2	1	1	5	1	6	7	2	1	1	6	4	7	3	3	1	1	2	1	0	1	0	1	1	2	0	1	0	4	4	1	1	1	8	0	0	0	0	0	0
2	1	2	2		1	2	3		4	1	1	5	1	6	4	7	3	2	1	3	5	2	4	4	2	5	1	2	0	1	1	1	0	0	0	0	0	1	0	0	2	2	3	0	0	1	0	0	0
2	1	2	2	0	3	4	5	6	4	3	5	3	2	3	4	1	3	2	1	1	3	1	6	6	1	3	5	1	0	1	0	1	1	0	0	0	0	2	1	0	2	2	7	0	0	0	0	0	0
2	1	2	2	0	2	4	7	6	5	5	4	3	2	3	4	7	2	3	2	1	5	2	6	5	4	4	1	2	1	5	1	5	1	0	0	0	0	1	1	0	3	2	4	0	0	0	1	0	0
2	1	2	2	0	4	3	2	6	4	3	5	4	3	5	3	1	1	2	1	2	5	1	2	6	1	2	1	7	0	1	0	1	0	0	0	0	0	3	3	0	2	2	5	0	0	0	0	1	0
2	1	2	2	0	2	6	4	6	6	2	2	5	1	3	2	2	2	1	1	1	2	2	6	6	2	1	4	1	0	1	0	1	1	0	0	0	0	1	0	0	2	0	4	0	0	0	1	0	0
2	1	2	2	0	1	7	3	6	6	4	5	2	3	2	2	1	1	2	1	2	2	8	3	6	1	2	6	2	1	5	1	5	1	0	2	0	1	3	3	1	2	1	5	0	0	0	0	1	0
2	1	2	2	0	3	4	3	4	4	2	5	5	1	6	2	7	2	2	1	2	2	1	3	4	1	1	7	1	0	1	0	5	1	2	0	0	0	1	0	0	2	2	5	0	0	0	0	1	0
2	1	2	2	0	1	5	5	6	6	2	3	3	2	4	5	7	2	1	1	1	3	1	3	3	1	4	7	7	1	1	1	5	0	0	1	0	0	3	2	0	3	1	3	0	0	1	0	0	0
2	1	2	2	0	3	4	7	6	4	4	5	5	1	3	2	7	3	1	1	3	1	1	6	2	4	1	7	6	0	1	0	1	1	0	0	0	0	1	1	0	2	0	4	0	0	0	1	0	0
2	1	2	2	0	2	4	3	6	5	2	5	4	2	3	2	1	2	2	1	2	2	3	2	6	1	1	3	1	0	1	0	1	0	0	0	0	0	1	0	0	2	2	5	0	0	0	0	1	0
2	1	2	2	0	2	5	5	6	4	2	3	1	3	2	2	1	2	1	1	2	1	6	2	6	1	6	1	6	0	1	0	1	0	0	0	0	0	2	4	1	2	0	3	0	0	1	0	0	0
2	1	2	2	0	2	6	6	6	6	2	5	5	1	4	3	1	2	2	1	1	5	1	2	1	1	1	6	6	0	1	0	1	0	0	0	0	0	1	2	0	2	1	2	0	1	0	0	0	0
2	1	2	3	0	4	1	3	2	6	2	7	4	3	6	3	1	1	4	1	1	1	1	1	3	1	2	6	7	1	6	0	1	1	0	0	0	1	3	3	0	2	2	4	0	0	0	1	0	0
2	1	2	3	0	2	4	5	3	6	5	5	5	1	4	2	1	2	2	2	2	2	1	4	4	1	4	1	6	0	1	0	1	0	0	0	0	0	3	2	1	3	1	8	0	0	0	0	0	0
2	1	2	3	0	1	3	5	4	6	2	5	2	2	2	2	1	1	1	1	2	1	1	3	7	1	2	6	5	1	5	0	1	0	2	0	0	0	1	0	0	3	0	3	0	0	1	0	0	0
2	1	2	3	0	2	5	5	4	6	2	5	3	5	2	2	1	1	2	1	1	4	1	1	3	1	2	1	3	0	1	0	1	0	0	0	0	0	1	1	0	2	1	8	0	0	0	0	0	0
2	1	2	1	0	2	3	7	6	5	1	2	5	1	3	2	3	2	1	1	1	2	1	4	3	2	1	4	4	0	1	0	1	0	0	0	0	0		0	0	1	1	3	0	0	1	0	0	0
2	1	2	3	0	2	2	3	5	6	3	2	5	1	4	2	2	2	2	1	2	3	8	2	5	1	1	3	3	0	1	0	1	0	0	0	0	0	3	0	0	4	1	4	0	0	0	1	0	0
2	1	2	1	0	3	5	3	3	3	4	2	2	2	1	4	7	2	2	1	2	7	1	6	4	1	6	5	4	0	1	0	1	1	2	2	2	0		0	1	1	1	2	0	1	0	0	0	0
2	1	2	3	0	2	4	2	6	6	2	3	4	3	2	2	7	1	2	1	1	4	2	5	4	1	2	1	1	0	1	0	1	0	0	0	0	0	2	1	0	1	1	2	0	1	0	0	0	0
2	1	2	1	0	2	4	3	6	4	3	2	2	2	2	2	1	2	2	1	1	2	1	3	4	1	3	4	1	0	1	0	1	0	0	0	0	0		1	0	3	1	3	0	0	1	0	0	0
2	1	2	1	0	2	5	5	6	6	1	1	2	3	3	2	2	2	3	1	2	6	1	4	3	2	3	1	4	0	1	0	1	1	2	0	0	0	2	2	0	1	1	1	1	0	0	0	0	0
2	1	2	1	0	3	5	5	6	6	3	3	5	1	1	6	1	2	3	1	6	7	2	6	6	1	1	1	1	0	1	0	1	0	0	0	2	1	4	4	0	1	0	4	0	0	0	1	0	0
2	1	2	3	0	1	4	2	3	5	2	3	5	1	3	2	7	2	2	1	4	3	1	3	6	1	2	7	5	0	1	0	1	0	0	0	0	0	4	4	0	1	1	5	0	0	0	0	1	0
2	1	2	1	0	2	5	3		4	2	7	5	1	4	2	7	2	2	1	2	3	3	1	3	1	2	1	2	0	1	0	1	0	0	2	2	0	0	0	0	2	2	3	0	0	1	0	0	0
2	1	2	1	0	2	4	4	6	6	2	7	2	2	2	1	1	3	1	1	2	2	1	2	3	1	1	1	1	0	1	0	1	0	0	0	0	0	1	3	0	1	2	6	0	0	0	0	0	1
2	1	2	1	0	2	2	3	6	4	3	5	5	1	3	2	1	2	2	2	2	5	1	2	6	1	6	2	5	0	1	0	1	0	2	0	0	1	4	2	0	3	0	3	0	0	1	0	0	0
2	1	2	1	0	1	7	5	4	3	4	5	2	3	3	2	7	2	3	1	1	2	1	5	2	6	3	2	7	0	1	0	1	1	0	0	0	1	1	2	0	2	0	5	0	0	0	0	1	0
2	1	2	1	0	1	5	3	6	4	3	5	5	1	3	2	7	2	2	1	1	3	1	5	4	1	7	2	4	0	1	0	1	1	2	0	0	0	0	1	0	2	0	4	0	0	0	1	0	0
2	1	2	1	0	2	7	4	4	5	3	5	5	1	4	2	7	2	1	1	1	2	2	5	4	2	7	2	4	0	5	0	1	0	0	0	0	0	1	1	0	2	0	4	0	0	0	1	0	0
2	1	2	2	0	4	4	3	3	5	2	2	4	5	3	2	1	2	1	1	1	3	1	3	6	3	4	2	1	1	5	1	1	0	0	0	1	1	1	2	0	3	1	5	0	0	0	0	1	0
2	1	2	3	0	2	4	3	3	4	4	5	5	3	5	2	1	2	1	1	1	2	1	2	4	1	6	7	6	0	1	0	1	0	0	0	1		3	4	0	2	2	5	0	0	0	0	1	0
2	1	2	3	0	2	2	1	6	5	4	5	4	2	3	2	7	1	1	1	4	1	1	4	4	1	4	2	1	0	1	0	1	1	0	0	0	0	1	0	0	2	2	4	0	0	0	1	0	0
2	1	2	3	0	1	7	3	6	6	3	5	4	3	4	6	7	2	1	1	1	5	1	5	6	1	1	2	6	0	1	0	1	1	0	0	0	0	1	1	0	2	1	5	0	0	0	0	1	0
2	1	2	3	0	2	4	3	6	4	3	5	5	4	3	5	1	2	5	2	1	4	2	1	3	1		1	4	1	5	0	5	1	1	0	0	1	2	0	0	2	2	4	0	0	0	1	0	0
2	1	2	3	0	4	4	3	3	6	4	2	5	1	1	1	7	1	1	1	2	2	1	4	2	1	2	3	2	0	1	0	1	1	0	0	0	1	0	0	0	1	0	4	0	0	0	1	0	0
2	1	2	3	0	2	6	5	5	6	3	7	5	1	2	2	7	2	1	1	1	2	1	3	3	1	6	1	3	1	6	1	1	1	0	0	1	1	4	4	0	4	1	8	0	0	0	0	0	0
2	1	2	3	0	3	5	4	6	5	3	7	5	1	4	5	7	1	3	1	2	5	2	4	6	2	6	2	6	0	1	0	1	1	0	0	0	1	2	2	0	3	0	3	0	0	1	0	0	0
2	1	2	3	0	2	5	3	4	6	3	5	5	1	4	2	1	1	4	1	1	4	1	4	6	1		3	7	0	1	0	1	1	0	0	0	1	0	0	0	3	1	8	0	0	0	0	0	0
2	1	2	3	0	1	5	2	6	7	3	2	4	2	2	3	1	1	2	1	1	2	1	2	6	1	4	4	6	0	1	0	1	0	0	0	0	0	0	1	0	2	2	3	0	0	1	0	0	0
2	1	2	3	0	1	4	5	6	4	4	5	2	2	2	4	7	1	3	2	1	3	1	3	5	1	5	3	1	0	1	0	1	0	2	2	2	0	1	1	0	2	2	2	0	1	0	0	0	0
1	1	2	1	0	2	4	3	4	4	1	1	3	3	4	2	7	3	2	1	3	3	1	2	3	1	2	4	7	1	2	0	1	0	0	0	0	0	2	0	0	3	0	2	0	1	0	0	0	0
1	1	2	3	0	2	5	1	6	6	2	2	5	1	3	5	7	7	4	1	7	3	3	4	4	1	2	3	7	1	5	0	1	0	0	0	0	0	2	2	0	4	2	4	0	0	0	1	0	0
1	1	2	3	0	2	3	3	3	6	2	7	4	3	4	2	7	7	7	1	7	3	3	3	4	1	3	3	7	1	5	0	1	1	0	0	0	0	1	2	0	3	1	4	0	0	0	1	0	0
1	1	2	2	0	4	4	5	2	4	2	2	3	2	4	3	7	7	3	2	7	5	8	4			3	3	1	0	1	0	1	0	0	0	0	0	1	0	0	3	2	3	0	0	1	0	0	0
1	1	2	2	0	2	5	2	6	4	2	4	5	5	3	2	7	7	7	7	3	6	1	5	7	1	7	1	1	0	5	0	1	0	0	0	0	0	2	1	1	2	0	2	0	1	0	0	0	0
1	1	2	1	0	3	5	2	6	3	2	3	5	1	4	2	1	4	4	1	5	2	2	4	3	1	2	4	4	1	6	0	1	1	2	2	2	0	1	0	0	3	2	1,3	1	0	1	0	0	0
1	1	2	2	0	2	4	1	2	5	1	1	4	2	4	1	7	3	7	7	4	4	7	4	6	6	2	2	6	1	6	0	1	0	2	0	2	0	2	0	0	3	2	2	0	1	0	0	0	0
1	1	2	1	0	1	2	1	1	1	3	3	5	1	4	2	3	2	3	1	2	1	3	6	1	1	7	7	7	1	4	0	1	0	0	0	0	0	1	0	0	4	2	2	0	1	0	0	0	0
1	1	2	2	0	2	3	2	2	3	4	3	3	2	5	2	7	7	3	7	2	2	6	3	3	2	4	3	6	1	2	0	1	0	0	0	0	0	1	0	0	3	1	4	0	0	0	1	0	0
1	1	2	1	0	2	2	2	3	1	2	2	5	1	3	2	7	7	7	7	7	4	1	6	7	7	7	1	7	1	2				0	0	0	0	2	1	0		0	3	0	0	1	0	0	0
1	1	2	1	0	2	4	2	6	3	2	2	5	2	2	3	7	7	7	2	4	2	4	7	6	3	2	2	1	1	5	0	1	0	2	2	2	0	0	0	0	4	1	2	0	1	0	0	0	0
1	1	2	1	0	1	2	1	4	5	2	7	4	5	4	2	7	7	3	7	7	3	2	4	4	7	2	4	6	0	1	1	1	0	0	0	0	0	1	0	0	4	2	3	0	0	1	0	0	0
1	1	2	1	0	2	4	2	2	3	3	2	1	2	4	3	7	7	4	7	7	3	1	3	3	7	7	3	7	0	1	0	1	0	0	0	0	0	1	0	0	4	2	1	1	0	0	0	0	0
1	1	2	2	0	2	3	2	6	4	1	1	3	2	4	3	1	1	3	1	3	4	8	4	1	1	7	4	7	0	1	0	1	0	0	0	0	0	1	0	0	4	1	1	1	0	0	0	0	0
1	1	2	2	0	2	2	1	4	6	2	3	5	1	4	2	7	2	2	7	2	4	5	7	7	1	2	3	7	0	1	0	1	0	2	2	2	0	2	0	1	3	0	3	0	0	1	0	0	0
1	1	2	2	0	4	3	1	1	4	1	5	3	2	4	5	2	2	5	1	2	3	2	4	4	3	2	1	7	1	2	0	1	0	0	0	0	0	1	1	0	3	1	4	0	0	0	1	0	0
1	1	2	2	0	4	1	1	1	1	1	1	5	2	4	2	3	4	3	3	1	1	8	2	6	2	5	7	7	0	1	0	1	0	0	0	0	0	0	0	1	3	1	4	0	0	0	1	0	0
1	1	2	2	0	1	2	1	5	5	1	2	3	5	3	2	3	3	4	2	3	1	2	4	4	7	5	6	1	1	5	0	1	1	0	0	2	1	1	1	0	3	0	1	1	0	0	0	0	0
1	1	2	2	0	4	6	2	5	3	3	7	3	2	3	3	7	7	4	2	7	4	2	4	4	3	6	3	1	1	6	1	6	0	0	1	0	1	1	1	0	3	1	3	0	0	1	0	0	0
1	1	2	2	0	4	2	2	3	5	3	2	5	1	4	5	7	6	4	1	7	6	1	3	7	1	2	4	1	0	1	0	1	0	0	0	0	0	0	0	0	4	2	4	0	0	0	1	0	0
1	1	2	2	0	4	2	3	3	5	3	2	5	1	4	5	7	7	2	1	2	2	8	4	7	3	2	4	6	0	1	0	1	0	0	2	2	0	1	0	1	3	0	1	1	0	0	0	0	0
1	1	2	2	0	4	4	3	2	6	2	7	3	5	3	2	7	7	4	7	1	3		4	2	3	2	2	7	0	1	0	1	0	0	0	0	0	1	0	0	4	2	4	0	0	0	1	0	0
1	1	2	2	0	2	2	2	2	2	3	4	4	2	3	1	7	7	6	6	2	3	7	4	7	7	2	7	7	1	2	1	5	1	0	0	0	0	4	0	1	4	2	3	0	0	1	0	0	0
1	1	2	2	0	1	4	1	2	5	3	2	2	5	3	1	7	7	7	1	7	2	1	7	3	1	2	2	5	0	1	0	1	0	0	0	0	0	0	0	1	3	0	3	0	0	1	0	0	0
1	1	2	2	0	1	4	2	2	4	1	1	5	1	4	3	4	3	4	1	3	4	3	4	3	2	3	6	7	0	1	0	1	0	0	0	0	0	0	0	0	2	2	1	1	0	0	0	0	0
1	1	2	2	0	1	2	1	6	6	2	2	4	1	4	2	7	7	4	7	1	2	8	3	4	1	7	2	1	0	1	0	1	0	2	0	0	0	2	1	0		2	4	0	0	0	1	0	0
1	1	2	2	0	2	2	1	5	4	3	6	5	2	4	2	7	7	7	7	7	5	2	4	3	3	2	1	1	0	1	0	1	0	0	0	0	0	0	0	0	3	0	1	1	0	0	0	0	0
1	1	2	2	0	3	2	1	2	6	2	7	4	3	6	2	4	2	3	1	4	3	4	3	4	1	2	2	1	0	1	0	1	0	0	0	0	0	1	1	0	4	2	8	0	0	0	0	0	0
1	1	2	3	0	4	1	1	1	5	4	7	3	3	3	1	7	7	6	3	7	3	2	1	1	1	2	3	3		1	0	1	0	0	0	0	0	0	0	0	3	1	5	0	0	0	0	1	0
1	1	2	1	0	1	5	4	6	6	2	3	5	1	4	6	1	2	2	1	3	2	3	4	6	3	2	3	2	1	5	0	1	0	0	0	0	0	0	0	1	3	1	8	0	0	0	0	0	0
1	1	2	3	0	2	2	2	3	6	2	2	5	2	4	3	1	2	3	1			2	2	3	2	2	1	6	0	1	1	6	1	0	0	0	0	1	0	0	2	2	2	0	1	0	0	0	0
1	1	2	3	1	3	4	5	5	6	2	3	5	1	4	3	7	7	6	1	2	4	8	6	7	7	2	4	7	1	4	1	5	1	0	0	0	0	1	1	1	2	2	2	0	1	0	0	0	0
2	1	1	2	0	2	5	3	6	6	4	5	4	1	3	3	7	2	2	1	1	4	1	2	5	2	3	1	7	0	1	0	1	0	0	0	0	0	1	0	0	3	1	3	0	0	1	0	0	0
2	1	1	2	0	2	5	7	6	6	2	2	2	2	3	2	1	2	3	1	1	3	1	3	2	2	3	1	7	0	1	0	1	0	0	0	0	0	0	0	0	3	2	3	0	0	1	0	0	0
2	1	1	1	0	2	6	6	6	6	2	5	5	1	4	4	7	2	4	4	2	6	8	6	4	4	5	7	7	1	5	1	5	0	0	0	0	0	0	1	0	4	1	3	0	0	1	0	0	0
2	1	1	1	0	1	5	5	6	5	2	2	2	3	3	4	3	3	2	1	1	2	5	4	3	1	3	2	4	0	1	0	1	0	2	2	2	0	0	1	0	4	1	2	0	1	0	0	0	0
2	1	1	1	0	2	5	6	4	6	2	5	3	2	4	5	2	2	6	2	1	5	3	4	6	6	1	7	7	0	1	0	1	0	0	0	0	0	3	3	0	3	1	3	0	0	1	0	0	0
2	1	1	1	0	4	6	6	6	6	3	5	5	1	4	4	7	2	2	1	2	5	8	5	5	4	5	7	7	1	5	1	5	0	0	0	2		1	0	1	4	1	3	0	0	1	0	0	0
2	1	1	1	0	2	5	4	4	6	2	5	1	2	2	6	1	2	6	2	1	8	8	4	4	1	7	1	1	0	1	0	1	0	0	0	0	1	3	4	0	4	1	8	0	0	0	0	0	0
2	1	1	1	0	2	6	3	5	6	3	7	4	1	3	2	7	4	2	1	1	4	8	3	2	2	2	3	4	0	1	0	1	0	2	0	2	0	0	1	0	3	1	3	0	0	1	0	0	0
2	1	1	1	0	1	6	3	6	5	2	7	2	2	3	4	1	1	2	1	1	3	1	6	3	2	1	4	1	0	1	0	1	0	0	0	2	1	0	1	0	2	0	3	0	0	1	0	0	0
2	1	1	3	0	2	2	2	6	7	2	5	3	2	3	2	2	2	3	1	2	6	3	3	5	2	4	7	4	0	1	0	1	0	0	0	0	1	2	1	0	4	1	1	1	0	0	0	0	0
2	1	1	3	0	2	3	2	6	4	4	7	4	2	3	3	7	2	3	1	2	3	1	2	1	1	2	3	3	0	1	0	1	0	2	0	0	0	1	0	0	4	1	8	0	0	0	0	0	0
2	1	1	3	0	3	5	5	6	6	3	2	3		3	3	7	1	3	1	2	2	3	6	2	1	4	1	7	0	1	0	1	0	0	0	0	0	3	3	0	3	1	3	0	0	1	0	0	0
2	1	1	3	0	4	5	3	6	6	3	7	5	1	4	2	3	2	2	1	2	3	2	3	3	2	4	6	7	0	1	0	1	0	0	0	0	0	0	0	0	4	1	3	0	0	1	0	0	0
2	1	1	3	0	1	7	5	6	6	2	7	5	1	5	2	3	2	1	1	4	8	8	2	6	1	1	2	5	0	1	0	1	0	0	0	0	0	1	1	0	4	0	4	0	0	0	1	0	0
2	1	1	3	0	2	4	3	2	4	4	5	2	2	3	6	1	1	5	2	1	6	8	6	5	1	7	1	5	0	1	0	1	0	0	0	0	1	4	3	1	3	0	3	0	0	1	0	0	0
2	1	1	3	0	2	6	4	6	6	2	2	2	2	6	4	4	4	4	3	2	1	1	4	2	6	1	1	1	1	5	1	3	0	0	0	0	0	4	4	0	4	2	3	0	0	1	0	0	0
2	1	1	3	0	3																																						.
2	1	1	2	0	2	5	4	6	6	3	5	4	1	4	2	7	3	3	1	3	5	1	4	3	1	7	7	7	0	1	0	1	0	0	0	0	0	2	2	0	2	1	7	0	0	0	0	0	0
2	1	1	2	0	4	4	7	6	7	3	2	5	1	4	3	7	2	2	1	2	8	4	6	6	2	6	2	5	0	1	0	1	0	0	0	0	0	0	3	1	4	1	3	0	0	1	0	0	0
2	1	1	2	0	3	5	4	6	6	3	3	5	1	4	3	7	3	4	1	3	5	1	6	1	2	1	1	1	0	1	0	1	0	0	0	0	0	0	0	1	3	2	1	1	0	0	0	0	0
2	1	1	2	0	1
2	1	1	2	0	2	4	3	6	5	2	2	2	1	3	2	5	2	2	2	2	5	8	5	3	3	3	1	2	1	6	0	1	0	0	0	0	0	1	0	0	3	1	3	0	0	1	0	0	0
2	1	1	2	0	2	6	7	6	6	2	7	5	1	4	3	4	3	3	2	1	3	6	4	1	3	2	1	1	0	1	0	1	0	0	0	0	0	0	0	0	3	1	2	0	1	0	0	0	0
2	1	1	3	0	2	5	5	6	6	3	5	5	1	4	2	2	2	2	2	1	4	1	4	4	2	1	7	7	0	1	0	1	0	0	0	0	1	0	0	0	4	1	3	0	0	1	0	0	0
2	1	1	3	0	2	6	5	6	5	3	5	3	2	3	4	1	2	4	3	2	8	5	3	6	6	6	7	6	0	1	0	1	0	0	0	0	0	3	0	0	4	1	3	0	0	1	0	0	0
2	1	1	3	0	2	6	6	6	6	3	5	5	1	3	4	2	2	4	1	1	4	1	6	6	2	1	7	6	0	1	0	1	0	0	0	0	1	0	0	0	4	1	3	0	0	1	0	0	0
1	1	2	2	0	2	6	5	6	6	2	4	5	1	6	6	7	7	6	7	7	5	8	3	4	3	7	2	2	1	2	1	5	0	0	0	0	0	1	0	0	3	0	5	0	0	0	0	1	0
1	1	2	2	0	1	4	5	2	4	4	7	4	2	4	4	3	2	7	5	2	3	4	6	4	7	3	5	7	1	4	1	2	0	0	0	0	0	0	1	0		2	5	0	0	0	0	1	0
1	1	2	2	0	2	3	1	6	5	2	2	1	2	5	3	3	4	7	1	2	2	5	4	1	2	7	4	4	0	1	0	1	1	0	0	0	0	1	1	0	3	0	3	0	0	1	0	0	0
1	1	2	2	0	2	7	4	6	5	1	7	3	2	1	1	7	7	7	7	7	8	2	3	7	2	2	1	5	1	5	1	5	0	0	0	0	1	0	1	0	3	0	1	1	0	0	0	0	0
1	1	2	2	0	2	7	7	2	4	2	7	3	2	4	1	7	4	4	1	2	1	1	4	7	2	7	2	4	0	1	0	1	0	0	0	0	0	1	0	0	4	1	3	0	0	1	0	0	0
1	1	2	1	0	1	3	2	3	6	2	3	1	3	4	2	7	7	3	2	7	5	8	6	5	1	6	6	7	1	1	0	1	1	0	0	0	0	0	0	0	4	1	3	0	0	1	0	0	0
1	1	2	3	0	2	5	4	1	4	3	4	3	3	3	2	1	3	4	2	2	5	2	4	5	1	3	4	7	1	6	1	3			0	0	1	2	2	0	1	0	5	0	0	0	0	1	0
1	1	2	3	0	1	4	2	4	4	3	5	5	1	4	3	2	3	3	7	1	4	2	3	6	5	2	7	4	0	1	0	1	0	0	0	0	1	1	0	0	3	2	5	0	0	0	0	1	0
1	1	2	1	0	4	4	2	3	6	3	5	5	1	5	3	1	2	5	1	1	8	1	1	3	2	7	2	7	0	1	0	1	0	0	0	0	1	0	0	0	4	0	4	0	0	0	1	0	0
1	1	2	2	0	2	4	2	2	5	2	2	4	5	3	2	7	7	6	1	1	6	1	7	4	1	2	1	7	1	4	0	1	0	0	0	0	0	2	0	0	2	1	4	0	0	0	1	0	0
1	1	2	2	0	2	5	2	4	5	2	3	5	1	4	2	7	2	7	1	2	2	8	5	4	3	1	4	1	0	1	0	1	0	2	2	2	0	0	0	0	4	1	3	0	0	1	0	0	0
1	1	2	1	0	2	1	1	1	6	2	7	2	2	4	3	7	4	7	3	1	1	1	4	1	1	3	2	3	0	5	1	4	0	0	0	0	0	1	0	0	3	2	1	1	0	0	0	0	0
1	1	2	1	0	4	3	3	2	5	1	1	5	1	4	1	4	3	6	1	1	4	1	6	3	2	2	1	7	0	1	0	1	0	0	0	0	0	0	0	0	3	1	1	1	0	0	0	0	0
1	1	2	2	0	1	7	7	6	4	2	5	5	1	4	3	1	2	2	3	1	1	1	1	3	1	2	1	2	0	1	1	1	0	2	2	2	0	4	1	0	3	2	4	0	0	0	1	0	0
1	1	2	1	0	4	7	7	2	5	2	2	1	3	3	5	1	7	6	7	1	3	1	6	7	1	6	5	6	0	1	0	1	0	0	0	0	0	2	0	0	3	2	4,5,6	0	0	0	1	1	1
1	1	2	1	0	2	1	1	2	6	1	1	5	1	4	2	7	2	3	7	1	1	8	5	5	4	1	4	4	0	5	0	1	0	0	0	0	0	1	1	0	3	1	3,4	0	0	1	1	0	0
1	1	2	1	0	2	7	1	6	6	2	2	5	1	5	3	7	2	1	5	7	2	8	5	6	6	5	7	5	1	6	0	1	0	0	0	0	1	3	2	1	4	1	4,5	0	0	0	1	1	0
1	1	2	2	0	2	2	4	6	5	2	5	3	3	4	2	7	7	4	1	7	3	2	3	5	6	7	2	6	0	1	0	1	0	0	0	0	0	1	1	0	3	1	3	0	0	1	0	0	0
1	1	2	1	0	4	7	2	2	6	2	7	4	2	4	3	4	2	3	7	1	3	1	2	6	3	3	4	5	0	1	0	1	1	2	0	0	0	1	0	0	4	2	8	0	0	0	0	0	0
1	1	2	1	0	1	2	1	6	6	1	1	2	5	2	2	7	7	5	1	7	8	1	6	6	1	6	6	7	0	1	0	1	0	0	0	0	0	2	2	0	3	2	5	0	0	0	0	1	0
1	1	2	1	0	3	3	1	6	6	1	1	5	1	4	2	7	2	7	1	7	1	2	1	7	1	2	5	5	0	1	0	1	0	0	0	0	0	4	1	0	1	0	8	0	0	0	0	0	0
1	1	2	1	0	2	3	1	2	4	2	5	5	5	3	1	7	7	7	7	2	7	1	5	3	7	2	3	5	0	1	0	1	0	0	0	0	0	2	1	0	3	2	4	0	0	0	1	0	0
2	1	2	3	0	2	5	5	4	4	2	5	2	3	6	5	1	1	2	1	1	4	1	6	4	1	3	6	2	0	1	0	1	1	0	0	0	0	1	1	0	4	1	5	0	0	0	0	1	0
2	1	2	3	0	2	4	1	6	6	4	5	4	1	3	3	7	2	2	1	2	2	5	4	1	1	2	4	1	0	1	0	1	1	2	0	0	0	1	3	0	3	1	3	0	0	1	0	0	0
2	1	2	3	0	2	4	2	6	6	2	2	1	2	2	2	1	2	1	1	1	1	1	3	4	1	3	5	1	1	5	0	1	0	0	0	0	0	4	3	0	4	0	3	0	0	1	0	0	0
2	1	2	3	0	3	4	1	6	6	3	7	4	3	3	4	7	4	2	1	2	2	1	6	1	1	3	1	1	0	1	0	1	1	0	0	0	0	0	1	0	3	1	3	0	0	1	0	0	0
2	1	2	3	0	3	4	3	6	6	3	4	4	3	5	2	2	2	2	1	3	2	2	4	6	3	1	5	1	1	5	0	1	0	0	0	0	0	4	1	0	2	2	4	0	0	0	1	0	0
2	1	2	3	0	4	4	3	6		5	5	2	2	3	2	7	1	1	1	1	4	1	3	3	2	2	1	1	0	1	0	1	1	0	2	0	0	4	2	0	3	0	3	0	0	1	0	0	0
2	1	2	3	0	4	5	4	6	6	2	2	3	3	6	6	1	3	2	1	1	5	3	6	6	6	6	5	7	1	5	1	5	1	0	0	0	1	3	3	0	4	0	.
2	1	2	3	0	2	3	2	6	4	2	2	4	2	3	3	1	2	3	1	1	5	1	1	6	1	6	7	7	0	1	0	1	0	0	0	0	0	3	1	0	2	0	1	1	0	0	0	0	0
2	1	2	3	0	1	4	4	2	6	3	7	1	5	2	2	7	1	3	1	1	2	3	1	3	2	4	4	7	0	1	0	1	1	0	0	0	0	3	2	0	3	1	5	0	0	0	0	1	0
2	1	2	3	0	2	4	4	3	6	2	7	1	5	3	2	7	2	1	1	2		2	1	6	1	7	1	2	0	1	0	1	0	2	2	2	1	0	2	0	4	1	6	0	0	0	0	0	1
2	1	2	3	0		3	6	6	6	2	2	4	3	3	3	7	2	4	1	3	3	1	5	3	2	7	6	1	0	5	0	1	0	0	0	0	0	2	1	0	3	1	3	0	0	1	0	0	0
2	1	2	3	0	2	1	2	3	6	3	5	2	3	3	3	1	6	2	1	6	1	1	6	2	2	1	1	1	0	1	0	1	0	0	0	0	0	1	1	0	3	2	3	0	0	1	0	0	0
2	1	2	3	0	2	4	5	6	6	3	5	4	3	3	3	7	1	1	1	2	1	5	1	4	1	2	1	1	0	1	0	1	0	2	0	0	0	0	0	0	3	1	5	0	0	0	0	1	0
2	1	2	3	0	1		3	6	6	3	7	1	3	3	3	7	3	2	1	2	3	2	6	4	1	1	6	1	0	1	0	1	0	0	0	0	0	0	0	0	1	2	4	0	0	0	1	0	0
2	1	2	3	0	1	4	4	3	4	1	2	3	2	6	2	1	2	6	6	2	1	3	1	4	1	5	7	5	0	1	0	1	1	0	0	0	1	2	3	0	4	0	.
2	1	2	3	0	2	7	3	6	5	3	2	2	3	5	2	1	2	1	1	1	4	1	2	6	1	7	1	1	0	1	0	1	0	0	0	0	0	4	3	0	4	2	4	0	0	0	1	0	0
2	1	2	3	0	3	3	3	6	6	2	7	4	5	3	3	3	3	1	1	2	4	2	4	3	2	1		6	0	1	0	1	0	0	0	0	0	0	2	0	3	1	4	0	0	0	1	0	0
2	1	2	3	0	2	4	3	6	5	2	2	1	3	4	2	1	2	2	1	2	4	1	3	4	3	5	7	2	0	1	0	1	0	0	0	0	0	0	0	0	2	1	4	0	0	0	1	0	0
2	1	2	3	0	2	5	2	5	6	2	5	5	5	3	2	7	2	1	1	1	3	1	1	2	1	2	6	6	1	5	0	1	0	0	0	0	1	1	1	1	3	0	4	0	0	0	1	0	0
2	1	2	3	0	2	2	2	3	6	3	2	5	1	4	1	7	6	1	1	5	1	3	3	1	1	1	5	4	0	1	0	1	0	0	0	0	0	0	0	0	3	1	4	0	0	0	1	0	0
2	1	2	3	0	2	4	2	6	6	3	2	4	2	2	2	7	2	1	1	3	2	1	2	3	1	1	1	6	0	1	1	5	0	0	0	0	0	0	0	0	3	1	3	0	0	1	0	0	0
2	1	2	3	0	2	4	3	4	5	3	2	1	2	3	4	2	1	3	4	1	3	4	3	2	4	5	7	1	1	6	1	6	1	0	0	0	0	3	0	0	4	2	2	0	1	0	0	0	0
2	1	2	2	0	4	5	3	6	4	4	5	5	1	4	1	1	2	2	1	1	1	3	2	6	1	4	7	7	0		0	1	0	0	0	0	0	2	1	0	3	1	4	0	0	0	1	0	0
2	1	2	2	0	2	4	4	3	5	3	3	3	3	3	4	2	2	1	2	5	4	6	4	6	2	5	3	1	1	3	1	1	1	0	0	0	1	4	4	0	4	0	2	0	1	0	0	0	0
2	1	2	2	0	2	4	3	6	6	3	7	2	3	2	3	1	1	3	3	2	5	1	3	6	1	7	7	1	1	3	0	1	1	0	0	0	1	2	2	0	3	0	5	0	0	0	0	1	0
2	1	2	2	0	2	5	5	6	6	3	5	2	2	3	1	2	1	2	1	1	2	1	3	1	1	1	3	1	0	1	0	1	1	0	0	0	1	2	0	0	1	0	3	0	0	1	0	0	0
2	1	2	2	0	2	5	4	6	5	4	5	3	2	4	2	1	1	2	1	1	5	1	4	4	2	4	3	1	0	1	0	1	0	0	0	0	0	1	1	0	2	0	5	0	0	0	0	1	0
2	1	2	2	0	4	5	5	6	6	3	2	5	1	4	2	7	2	1	1	3	3	1	3	6	1	1	6	1	0	1	0	1	0	0	0	0	0	0	1	0	4	1	.
2	1	2	2	0	2	6	4	6	6	3	2	5	2	3	2	7	2	1	1	1	5	1	4	6	1	1	2	1	0	1	0	1	1	0	0	0	0	0	0	0	4	1	3	0	0	1	0	0	0
2	1	2	2	0	1	6	3	6	7	2	5	3	5	4	2	1	1	3	1	1	5	1	4	4	1	5	1	1	0	1	0	1	0	0	0	0	0	0	1	0	2	0	3	0	0	1	0	0	0
2	1	2	2	0	2	2	4	6	6	4	5	4	2	3	2	7	1	3	1	1	1	4	2	5	1	2	3	1	0	1	0	1	0	2	0	0	0	1	0	0	2	0	4	0	0	0	1	0	0
2	1	2	2	0	2	5	5	6	5	3	2	3	4	3	2	3	2	2	1	2	2	4	3	4	4	3	1	5	0	1	0	1	0	2	0	0	0	0	3	0	3	1	4	0	0	0	1	0	0
2	1	2	2	0	2	7	7		7	3	2	2	2	3	1	1	2	2	1	1	2	2	2	1	1	3	1	1	0	1	0	1	0	0	0	0	0	2	3	0	3	1	4	0	0	0	1	0	0
2	1	2	1	0	2	4	5	3	6	2	5	5	1	4	3	6	3	2	1	4	1	1	6	4	1	5	3	5	1	5	0	1	0	0	0	0	0	1	2	0	4	1	.
2	1	2	1	1	2	5	5	5	3	4	5	2	3	3	4		2	2	1	1	4	1	2	6	1	4	2	4	0	1	0	1	1	1	0	0	0	1	3	0	4	2	2	0	1	0	0	0	0
2	1	2	1	0	3	5	3	4	6	3	2	4	5	3	6	7	2	1	1	1	3	1	4	2	1	6	4	1	0	1	0	1	1	0	0	0	0	1	2	1	3	1	4	0	0	0	1	0	0
2	1	2	1	0	3	5	3	4	6	3	2	4	5	3	4	7	2	6	1	3	3	4	4	2	1	6	6	1	0	1	0	1	1	0	0	0	0	1	2	0	3	1	4	0	0	0	1	0	0
2	1	2	1	0	2	6	4	6	6	2	2	5	1	3	2	7	1	1	1	3	3	2	1	4	1	3	7	6	0	1	1	1	0	0	0	0	0	1	1	0	4	0	2	0	1	0	0	0	0
2	1	2	1	0	4	4	4	6	6	2	2	2	2	2	2	7	2	2	1	2	2	7	2	3	1	1	6	1	0	1	0	1	0	0	0	0	0	2	2	0	3	1	3	0	0	1	0	0	0
2	1	2	1	0	2	4	1	3	5	4	7	2	5	1	2	1	3	6	1	1	8	1	4	6	1	1	6	1	1	5	1	5	0	0	0	0	0	3	4	0	3	0	5	0	0	0	0	1	0
2	1	2	1	0	2	4	4	3	5	4	2	2	3	3	3	1	2	1	1	1	3	1	5	2	1	5	2	2	1		1	6	0	0	0	0	0	4	4	0	3	0	.
2	1	2	2	0	1	7	7	6	1	3	5	3	3	3	1	1	2	1	1	2	2	1	3	4	1	2	7	1	0	1	0	1	0	2	0	0	0	2	0	0	4	1	4	0	0	0	1	0	0
1	1	2	3	0	1	5	5	4	6	1	2	5	1	4	3	2	2	7	1	2	3	2	3	3	3	3	4	5	0	1	0	1	0	0	0	0	0	1	0	0	4	2	8	0	0	0	0	0	0
1	1	2	3	0	2	5	5	6	6	1	2	5	2	4	1	7	2	2	1	7	1	1	6	7	7	1	5	2	1	5	1	3	0	0	0	0	0	2	2	0	2	0	2,4,5,6,7	0	1	0	1	1	1
1	1	2	3	0	4	5	4	6	5	1	2	4	2	4	1	7	3	7	1	1	1	2	3	7	7	2	1	6	0	1	1	5	0	0	0	0	0	0	0	0	4	2	1,2,3,4,7	1	1	1	1	0	0
1	1	2	3	0	2	6	5	4	6	3	4	5	1	5	4	4	7	7	1	3	7	7	4	7	2	3	1	5	0	1	0	1	0	0	0	0	0	1	1	0	2	2	2,5,6	0	1	0	0	1	1
1	1	2	3	0	2	4	5	5	5	2	2	5	1	4	2	7	2	2	7	7	3	1	3	2	3	4	4	5	0	1	0	1	0	0	0	0	0	0	1	0	3	2	1,2,3,4,5,6,7,8	1	1	1	1	1	1
1	1	2	3	0	2	3	5	5	6	2	2	5	1	4	3	7	7	1	1	3	1	6	7	7	1	2	2	7	1	6	1	6	0	0	0	0	0	2	2	0	4	2	2,3,4,5,7	0	1	1	1	1	0
1	1	2	3	0	2	1	3	2	6	2	2	4	3	4	4	7	7	2	1	3	5	3	3	3	3	2	6	6	0	1	0	1	0	0	0	0	0	2	2	0	4	1	1,2,3,4,5,6,7	1	1	1	1	1	1
1	1	2	3	0	1	2	2	2	6	2	2	5	1	3	3	1	1	3	1	2	8	1	4	7	6	5	6	3	0	1	0	1	1	0	0	0	0	0	2	0	3	2	2	0	1	0	0	0	0
1	1	2	3	0	4	1	1	2	4	2	4	4	4	4	2	7	7	1	1	7	1	1	4	7	7	7	5	1	1	1	0	1	0	0	0	0	1	0	0	0	3	2	1,2,7	1	1	0	0	0	0
1	1	2	3	0	1	6	3	6	5	1	1	4	2	2	1	3	2	7	7	2	6	2	1	6	3	2	1	3	1	4	1	6	0	0	0	0	0	2	1	0	2	0	1,3,5,7	1	0	1	0	1	0
1	1	2	3	0	2	3	3	6	6	1	2	5	1	5	3	2	6	2	1	7	4	1	4	7	7	2	2	3	1	1	1	1	1	0	0	0	0	0	3	0	3	1	2,5,8	0	1	0	0	1	0
1	1	2	3	0	4	5	4	4	6	1	1	3	3	3	2	7	7	2	7	7	2	1	2	2	3	3	1	1	0	1	0	1	0	0	0	0	0	3	2	0	3	2	3	0	0	1	0	0	0
1	1	2	3	0	2	4	5	3	6	2	7	4	2	3	5	7	3	2	1	2	4	5	2	3	3	3	6	6	0	1	1	5	0	0	0	0	0	1	0	0	4	2	3	0	0	1	0	0	0
1	1	2	3	0	3	6	6	5	6	2	1	5	1	4	2	1	7	7	1	3	4	8	2	3	1	5	3	7	0	1	1	2	0	0	0	0	0	1	1	0	4	2	8	0	0	0	0	0	0
1	1	2	3	0	3	3	7	4	6	2	2	5		3	2	3	7	5	1	4	2	5	2	7	1	1	4	5	0	1	0	1	0	0	0	0	0	0	0	0	2	2	3	0	0	1	0	0	0
1	1	2	3	0	2	4	7	6	6	5	7	5	1	6	4	3	2	3	2	3	6	8			6	7	7	7	0	1	0	1	1	0	0	1	0	2	1	1	2	1	1,2,3,4,5,6,8	1	1	1	1	1	1
1	1	2	2	0	2	5	4	3	5	3	2	2	2	3	2	1	7	2	7	2	6	2	2	3	2	7	4	1	0	1	0	1	0	0	0	0	0	0	0	0	2	2	1,3,5,6,7	1	0	1	0	1	1
1	1	2	2	0	3	2	4	3	5	1	1	5	2	5	5	4	2	7	1	7	3	2	7	7	1	5	2	2	1	4	0	1	0	0	0	0	0	1	0	0	3	0	3,4,6,7	0	0	1	1	0	1
1	1	2	2	0	2	2	4	3	5	1	1	5	2	5	5	4	2	7	1	7	3	2	7	7	1	5	2	2	1	4	0	1	0	0	0	0	0	1	0	0	3	0	1,2,3,4,5,6,7,8	1	1	1	1	1	1
1	1	2	2	0	2	5	2	6	4	2	2	5	1	4	2	1	1	5	1	7	2	2	2	7	2	4	7	3	1	4	0	1	0	0	0	0	0	2	2	0	3	2	8	0	0	0	0	0	0
1	1	2	2	0	2	4	3	1	5	2	7	5	1	3	3	1	1	1	1	4	1	2	5	3	5	2	3	1	0	2	0	1	0	0	0	2	0	0	0	0	1	0	1	1	0	0	0	0	0
1	1	2	2	0	2	5	5	2	6	1	1	5	1	4	2	7	2	7	1	1	1	8	3	3	1	2	4	4	1	6	0	1	0	2	2	2	0	0	0	0	4	0	3	0	0	1	0	0	0
1	1	2	2	0	4	5	2	5	6	1	1	5	1	4	2	7	3	7	1	2	1	8	7	3	1	2	3	2	0	1	0	1	0	0	0	0	0	0	1	0	3	0	3,7	0	0	1	0	0	0
1	1	2	2	0	2	5	1	3	5	2	7	5	5	4	2	4	2	2	1	7	3	5	1	3	2	7	5	6	0	1	1	3	0	0	0	0	0	0	0	0	1	2	8	0	0	0	0	0	0
1	1	2	2	0	2	5	6	6	6	2	7	2	5	6	4	4	3	3	3	2	4	2	2	3	1	2	1	4	0	1	0	1	0	0	0	0	0	0	0	1	4	1	1,2,3	1	1	1	0	0	0
2	1	2	2	0	2	4	3	6	6	3	5	2	3	4	2	7	2		1		1	1	3	5	1	1	3	7	0	1	0	1	0	0	0	0	0	0	0	0	3	2	1	1	0	0	0	0	0
2	1	2	2	0	3	4	5	6	6	3	2	2	5	3	4	1	1	3	2	1	2	1	6	6	3	1	7	7	0	1	0	1	1	0	0	0	0	1	1	0	3	1	3	0	0	1	0	0	0
2	1	2	2	0	2	5	5	3	6	3	2	4	1	4	2	7	2	2	1	1	4	1	4	6	1	3	5	6	0	1	0	1	0	0	0	0	0	2	2	0	3	2	7	0	0	0	0	0	0
2	1	2	2	0	2	4	3	2	5	3	3	2	3	3	6	4	2	2	2	1	5	1	5	6	1	7	3	2	1	5	0	1	1	0	0	1	0	3	3	0	3	2	1	1	0	0	0	0	0
2	1	2	2	0	2	5	3	5	5	4	2	4	1	4	2	7	2	1	1	2	3	2	2	3	1	3	2	4	0	1	0	1	0	0	0	0	1	3	3	0	3	0	3	0	0	1	0	0	0
2	1	2	2	0	2	4	5	4	6	2	7	4	3	3	6	7	2	3	1	1	3	1	5	5	1	1	7	7	0	5	0	1	0	0	0	0	0	0	1	0	3	1	1	1	0	0	0	0	0
2	1	2	2	0	2	5	5	6	6	2	2	5	1	3	2	7	6	1	1	2	4	8	3	3	1	3	4	1	0	1	0	1	0	0	0	0	0	3	1	0	4	1	3	0	0	1	0	0	0
2	1	2	2	0	2	4	5	6	6	2	2	4	2	5	2	7	1	1	1	2	2	2	4	6	1	1	3	4	0	1	0	1	0	0	0	0	0	1	1	0	3	0	1	1	0	0	0	0	0
2	1	2	2	0	2	5	5	3	6	2	3	3	3	3	2	1	1	2	1	1	3	1	2	3	1	1	3	6	0	1	0	1	0	0	0	0	0	2	4	0	4	2	1	1	0	0	0	0	0
2	1	2	2	0	2	6	7	6	6	2	2	5	1	4	2	7	2	1	1	1	2	2	4	2	1	7	4	3	0	1	0	1	0	0	0	0	0	1	1	0	3	0	1	1	0	0	0	0	0
2	1	2	1	0	3	5	4	6	5	3	5	4	5	4	4	7	2	5	1	1	6	1	6	1	1	7	2	6	0	1	0	1	0	0	0	0	0	1	0	0	3	2	8	0	0	0	0	0	0
2	1	2	2	0	3	4	3	6	4	3	2	3	3	3	2	2	3	2	1	1	3	2	4	2	1	2	3	4	0	1	0	1	0	0	2	0	0	1	2	0	3	1	2	0	1	0	0	0	0
2	1	2	2	0	4	3	2	2	5	3	7	2	2	3	2	7			1		2	8	5	2	1	4	4	6	0	1	0	1	0	2	0	2	1	2	2	0	2	2	5	0	0	0	0	1	0
2	1	2	2	0	2	5	7	3	4	1	1	4	2	1	3	1	3	4	1	1	4	1	1	4	2	2	4	4	0	1	0	1	0	2	2	2	0	4	2	0	1	0	8	0	0	0	0	0	0
2	1	2	1	0	2	4	3	2	4	2	7	4	2	4	3	3	3	3	2	1	7	5	4	6	2	6	5	7	1	1	1	5	0	0	0	0	0	2	0	1	4	1	8	0	0	0	0	0	0
2	1	2	1	0	2	4	4	6	4	1	1	2	3	4	2	7	2	2	1	1	2	1	2	1	1	5	3	6	0	1	0	1	0	0	2	0	0	2	0	1		1	.
2	1	2	1	0	2	5	5	3	6	2	2	5	1	4	2	7	3	2	1	3	3	1	5	1	2	4	7	7	0	1	0	1	1	0	2	0	0	1	0	0	3	1	6	0	0	0	0	0	1
2	1	2	1	0	2	3	2	6	5	2	5	2	3	4	2	7	2	1	2	2	1	1	2	3	1	1	2	6	1	5	0	1	0	0	0	0	1	1	0	0	3	2	3	0	0	1	0	0	0
2	1	2	3	0	2	4	3	5	1	3	5	4	1	3	2	2	5	4	1	1	1	1	4	3	1	7	2	5	0	1	0	1	0	0	0	0	0	1	0	1	3	2	5	0	0	0	0	1	0
2	1	2	3	0	3	5	3	3	4	2	2	2	3	3	2	2	2	4	1	1	2	8	1	6	1	1	4	7	0	1	0	1	0	2	0	2	0	2	3	1	3	0	1,2,3,4,5,6,7,8	1	1	1	1	1	1
2	1	2	3	0	2	4	5	6	6	2	2	4	3	3	2	3	2	1	1		1	2	4	5	1	1	4	6	0	1	0	1	0	0	0	0	0	1	2	0	3	1	1,2,3,4,5,6,7,8	1	1	1	1	1	1
2	1	2	3	0	3	7	2	3	6	2	2	4	2	4	3	7	2	1	1	2	1	3	2	2	1	2	2	3	1	5	0	1	0	0	0	0	0	2	2	0	3	1	4	0	0	0	1	0	0
2	1	2	3	0	4	4	4	3	6	2	2	4	3	4	2	4	2	1	1		1	4	3	3	1	2	4	7	0	1	0	1	0	2	0	0	0	0	2	0	3	0	1,2,3,4,5,6,7,8	1	1	1	1	1	1
2	1	2	3	0	2	4	5	5	6	1	1	5	1	4	3	2	2	1	1	2	3	1	3	2	1	2	3	5	0	1	0	1	0	0	0	0	0	1	1	0	3	0	2	0	1	0	0	0	0
2	1	2	3	0	1	2	3	3	5	2	2	4	3	4	6	7	2	2	1	4	2	1	4	1	1	1	1	1	0	1	0	1	0	0	0	0	0	2	2	0	2	1	4	0	0	0	1	0	0
2	1	2	3	0	2	5	7	6	5	1	1	4	2	3	1	7	2	1	1	1	2	1	3	2	2	1	1	3	0	1	0	1	0	0	0	0	0	2	1	0	3	2	4	0	0	0	1	0	0
2	1	2	3	0	2	5	4	6	6	1	1	5	1	4	2	7		2	1	2	4	1	4	3	1	2	7	7	0	1	0	1	1	0	0	0	0	1	0	0	4	1	5	0	0	0	0	1	0
2	1	2	3	0	2	3	3	3	6	2	2	4	2	3	3	1	2	2	1	1	3	1	6	3	1	1	1	1	0	1	0	1	0	0	2	0	0	1	0	0	2	1	4	0	0	0	1	0	0
2	1	2	3	0	4	3	5	3	6	2	2	4	4	4	5	2	2	1	2	2	3	1	3	5	2	3	2	7	0	1	0	1	1	0	0	0	0	1	1	0	3	1	4	0	0	0	1	0	0
2	1	2	3	0	2	1	1	1	5	3	2	5	1	4	3	7	2	1	1	1	2	1	2	3	1	2	3	4	0	1	0	1	0	0	0	0	0	2	0	0	3	1	5	0	0	0	0	1	0
2	1	2	3	0	2	4	2	2	6	2	2	5	1	4	2					2	2	8	3	1	1	2	2	6	0	1	0	1	0	2	0	0	0	1	0	1	3	1	4	0	0	0	1	0	0
2	1	2	3	0	2																																						.
2	1	2	1	0	2	4	4	4	6	2	3	5	1	4	3	7	3	2	1	1	3	1	3	6	3	7	4	6	0	1	0	1	0	0	0	0	0	2	2	0	4	1	5	0	0	0	0	1	0
2	1	2	1	0	2	4	4	3	6	1	1	5	1	3	1	1	2	2	1	4	3	1	2	6	1	1	2	7	0	1	0	1	0	0	2	0	0	2	0	0	3	2	5	0	0	0	0	1	0
2	1	2	1	0	2	7	2	1	6	3	5	5	1	4	6	1	2	2	1	1	3	1	6	3	1	1	3	7	0	1	0	1	0	0	2	0	0	2	0	0	2	0	2	0	1	0	0	0	0
2	1	2	1	0	2	3	3	6	4	3	3	5	1	4	4	7	5	6	1	2	3	8	6	2	2	2	6	6	0	1	0	1	0	0	0	0	0	2	0	0	4	0	2	0	1	0	0	0	0
2	1	2	1	0	2	4	3	6	6	2	2	4	1	4	3	7	5	1	1	2	1	2	3	3	1	3	2	1	0	1	0	1	0	0	0	0	0	1	2	0	4	0	3	0	0	1	0	0	0
2	1	2	1	0	2	6	4	4	5	3	2	2	2	3	3	7	1	2	1	1	2	1	4	5	1	4	3	5	0	1	0	1	1	0	0	0	0	2		0	1	0	1,2,3,7	1	1	1	0	0	0
2	1	2	1	0		3	4	6	6	3	2	5	1	3	1	2	2	2	1	2	2	1	2	3	1	7	3	7	0	1	0	1	0	2	0	0	0	0	0	1	2	2	4	0	0	0	1	0	0
2	1	2	1	0	4	5	3	3	4	1	1	1	2	1	2	1	1	6	6	1	8	1	6	6	3	5	2	7	1	6	1	2	0	0	0	0	0	1	0	0	3	2	8	0	0	0	0	0	0
2	1	2	1	0	2	7	7	6	6	1	1	3	5	4	2	1	2	1	1	2	3	1	3	4	1	3	2	1	0	1	0	1	0	0	0	0	0	2	0	0	4	1	1	1	0	0	0	0	0
2	1	2	1	0	2	1	1	6	4	2	3	4	2	4	2	7	1	2	2	2	1	1	6	1	1	1	7	1	0	1	0	1	0	0	0	0	0	3	2	0	3		4	0	0	0	1	0	0
2	1	2	1	0	3			6	3	3	2	3	2	1	3	7	2	1	1	3	3	4	4	1	2	1	1	1	0	1	0	1	0	2	0	0	0	1	1	0	3	0	3	0	0	1	0	0	0
2	1	2	1	0	3	4	3	4	6	2	2	4	2	4	4	7	2	3	1	2	1	1	3	5	1	1	3	6	0	1	0	1	0	2	2	2	0	3	2	0	2	0	5	0	0	0	0	1	0
2	1	2	1	0	3	4	2	3	4	2	5	4	2	3	6	7	3	3	1	2	3	3	5	2	2	5	1	2	1	4	0	1	0	0	0	0	0	3	0	1	2	0	3	0	0	1	0	0	0
2	1	2	1	0	2	6	6	6	6	2	5	1	3	3	3	1	2	2	1	1	2	1	3	6	1	2	7	7	0	1	0	1	0	2	2	2	0	1	0	1	4	1	2	0	1	0	0	0	0
2	1	2	1	0	2	4	2	4	5	3	5	2		3	3	7	3	2	1	1	2	2	4	5	1	1	1		0	1	0	1	0	2	0	0	0	1	0	0	4	2	3	0	0	1	0	0	0
2	1	2	3	0	2	5	5	2	6	1	1	5	3	3	5	7	2	2	1	1	2	1	3	3	1	2	5	6	0	1	0	1	0	0	0	0	0	2	2	0	2	0	4	0	0	0	1	0	0
2	1	2	1	0	2	4	4	6	2	3	4	1	2	1	4	1	2	2	1	1	4	1	6	6	1	7	1	7	0	1	0	1	0	0	0	0	1	3	1	0	3	2	8	0	0	0	0	0	0
2	1	2	1	0	2	7	5	4	3	1	1	2	5	3	6	2	2	6	6	1	6	5	6	2	2	1	6	7	0	1	0	1	1	0	0	0	1	3	2	0	4	1	5	0	0	0	0	1	0
2	1	2	2	0	2	5	3	6	4	3	2	3	2	4	4	7	2	2	1	1	7	1	6	5	1	2	2	7	0	1	0	1	0	0	0	0	0	1	0	0	3	2	3	0	0	1	0	0	0
2	1	2	2	0	4	4	4	3	5	2	5	4		5	2	1	1	1	1	2	7	1	6	1	1	1	4	7	0	1	0	1	0	0	0	0	0	0	0	0	3	2	4	0	0	0	1	0	0
2	1	2	2	0	4	2	2	6	5	1	7	4	5	3	6	7	2	2		1	7	2	3	2	1	2	4	4	0	1	0	1	1	2	2	2	0	2	0	0	1	2	4	0	0	0	1	0	0
2	1	2	2	0	4	4	1	4	4	2	3	2	2	3	2	3	2	2	2	1	2	2	2	1	1	1	1	1	0	1	0	1	0	0	0	2	0	0	1	0	3	2	2	0	1	0	0	0	0
2	1	2	2	0	3	3	2	1	6	2	2	2	3	4	2	1	2	6	1	2	2	1	6	2	1	3	1	6	0	1	0	1	0	0	0	0	0	1	0	0	3	2	2	0	1	0	0	0	0
2	1	2	1	0	1	7	2	6	5	2	1	2	3	1	6	7	2	2	2	2	5	1	5	4	5	4	5	7	0	1	0	1	0	0	0	0	0	3	2	0	4	0	3	0	0	1	0	0	0
2	1	2	2	0	1	4	3	2	4	4	3	3	2	2	3	2	2	1	1	1	1	1	4	5	1	3	6	7	0	1	0	1	0	0	0	0	0	0	0	1	3	2	3	0	0	1	0	0	0
2	1	2	1	0	1	6	4	6	6	2	2	5		3	2	5	2	1	1	1	1	6	3	3	1	1	4	4	0	1	0	1	0	0	0	0	0	0	0	0	2	0	3	0	0	1	0	0	0
1	1	2	1	0	4	4	2	6	4	2	2	3	3	3	2	7	1	7	7	2	4	4	4	7	3	7	6	5	0	1	1	2	0	0	0	0	0	2	0	0	4	0	2	0	1	0	0	0	0
1	1	2	1	0	2	5	5	5	6	2	7	5	1	4	2	7	2	7	1	7	2	4	3	4	4	4	4	6	1	5	0	1	0	0	0	0	0	0	0	0	4	1	3,5	0	0	1	0	1	0
1	1	2	1	0	4	6	6	5	6	2	1	4	1	3	2	2	3	7	7	3	3	6	4	3	3	2	2	4	0	1	0	1	0	0	0	0	0	0	0	0	4	1	1,2,3,4,5,7	1	1	1	1	1	0
1	1	2	1	0	4	6	5	5	6	2	5	2	2	3	2	7	6	7	1	7	4	3	2	4	6	3	5	7	0	1	0	1	0	0	0	0	0	0	2	0	4	2	2,3	0	1	1	0	0	0
1	1	2	1	0	3	6	4	5	6	2	2	3	3	4	3	4	2	7	1	7	4	4	3	2	3	3	3	2	0	1	0	1	0	0	0	0	0	1	1	0	4	2	3	0	0	1	0	0	0
1	1	2	1	0	2	6	2	6	5	2	5	1	5	5	3	3	2	3	3	4	2	4	1	2	1	1	2	1	0	1	0	1	0	0	2	2	0	1	0	0	3	0	1	1	0	0	0	0	0
1	1	2	1	0	4	6	4	5	6	2	2	5	1	4	1	2	2	7	1	1	2	3	1	2	2	3	4	4	0	1	0	1	0	2	0	2	0	1	2	0	3	0	4,6	0	0	0	1	0	1
1	1	2	1	0	3	6	6	6	6	1	1	4	1	3	2	7	2	7	7	2	3	2	3	3	1	2	1	3	1	1	0	1	0	1	2	0	1	3	1	1	1	0	1	1	0	0	0	0	0
1	1	2	1	0	2	6	4	6	5	3	7	3	3	5	3	7	7	3	7	7	4	7	4	7	4	6	3	3	0	1	0	1	1	2	0	0	0	1	2	0	4	2	8	0	0	0	0	0	0
1	1	2	1	0	2	5	5	6	6	3	7	4	5	4	3	7	2	3	7	2	3	1	6	4	3	7	3	6	0	1	0	1	0	0	0	0	0	4	0	0	4	2	2	0	1	0	0	0	0
1	1	2	1	0	2	6	4	6	6	1	1	5		4	2	7	7	7	1	4	2	2	4	3	3	3	2	5	0	1	0	1	0	0	0	0	0	0	0	0	4	2	2,3,4	0	1	1	1	0	0
1	1	2	1	0	3	6	4	6	6	2	1	4	5	3	2	1	2	3	1	2	5	1	6	4	6	2	2	4	0	1	0	1	0	2	2	2	0	0	0	0	4	2	3	0	0	1	0	0	0
1	1	2	1	0	3	5	5	5	6	2	2	5		3	2	7	2	3	1	2	3	2	2	1	1	2	6	7	0	1	0	1	1	2	2	0	0	0	0	0	1	2	1,5	1	0	0	0	1	0
1	1	2	1	0	4	5	5	5	6	1	1	3	2	4	3	5	2	7	1	3	2	3	3	3	3	1	3	5	0	1	0	1	0	0	0	0	0	0	1	0	4	0	1,2,3,4,5,6,7,8	1	1	1	1	1	1
1	1	2	1	0	2	5	6	5	6	4	5	2	3	3	3	1	2	3	2	1	6	3	5	4	3	3	2	7	1	1	1	1	0	0	0	0	0	0	0	0	4	2	1,4,5	1	0	0	1	1	0
1	1	2	1	0	4	6	4	6	5	3	2	4	2	5	3	2	1	4	3	2	2	2	4	4	3	4	4	5	1	6	1		1	0	0	0	0	2	0	0	3	2	2,3,4,5,7	0	1	1	1	1	0
1	1	2	1		4	6	5	5	6	2	2	2	2	3	1	2	1	3	1	1	3	2	6	4	6	7	1	7	0	1	0	1	0	0	0	0	0	0	0	0	4	2	1,5	1	0	0	0	1	0
1	1	2	1	0	2	6	5	5	6	2	2	5	1	3	2	2	2	2	1	2	4	4	3	2	2	2	3	2	0	1	0	1	0	0	0	0	0	0	0	0	3	2	2,3	0	1	1	0	0	0
1	1	2	1	0	2	4	4	5	4	2	3	3	3	3	2	2	2	2	1	1	4	8	2	2	2	2	1	3	0	1	0	1	0	0	0	0	0	1	0	0	3	0	8	0	0	0	0	0	0
1	1	2	2	0	1	6	4	6	6	2	2	4	3	4	2	7	7	2	7	7	3	1	3	2	7	2	3	5	1	4	1	2	0	0	0	0	0	0	0	0	4	1	2,3,4,5,6	0	1	1	1	1	1
1	1	2	1	0	2	7	7	4	5	2	2	5	1	3	2	7	2	2	1	1	3	1	4	1	6	2	5	5	0	1	0	1	0	0	0	2	0	0	0	0	3	2	2	0	1	0	0	0	0
1	1	2	2	0	4	6	5	6	6	2	2	5	2	4	3	7	7	7	1	2	2	1	3	3	7	2	6	7	0	1	0	1	0	0	0	0	0	0	0	0	4	1	2	0	1	0	0	0	0
1	1	2	2	0	4	5	6	5	5	2	2	4	3	3	2	7	2	7	7	2	5	2	7	3	2	2	2	3	0	1	0	1	0	0	0	0	0	0	0	0	3	1	3	0	0	1	0	0	0
1	1	2	2	0	3	5	5	6	7	3	2	5	1	4	2	7	7	7	7	7	4	1	4	2	1	7	2	3	0	1	0	1	1	0	0	0	0	0	0	0	3	2	1,2	1	1	0	0	0	0
1	1	2	2	0	4	6	6	6	6	2	2	5	1	4	4	5	4	7	1	3	1	1	4	3	7	2	4	3	0	1	0	1	0	0	0	0	0	1	0	0	3	2	1,2,3,4,5,7,8	1	1	1	1	1	0
1	1	2	1	0	2	5	5	4	6	2	3	5	1	4	2	2	3	7	1	4	4	2	1	4			4	6	0	1	0	1	0	2	0	0	0	0	1	0	2	2	3	0	0	1	0	0	0
1	1	2	1	0	4	5	5	5	5	2	5	5	1	3	2	2	2	3	7	2	3	3	3	2	7	2	1	5	0	1	0	1	0	0	0	0	0	1	0	0	4	1	3,4	0	0	1	1	0	0
1	1	2	1		4	6	5	4	6	1	1	5	1	4	3	2	3	7	1	2	2	8	2	7	7	5	4	6	0	1	0	1	0	0	0	0	0	2	0	0	3	1	1,2,3,5,7	1	1	1	0	1	0
1	1	2	1	0	3	5	5	3	6	2	5	4	1	4	2	3	2	3	1	2	4	2	5	6	7	7	5	5	0	1	0	1	0	0	0	0	0	1	2	0	2	2	1,3,4,5,8	1	0	1	1	1	0
1	1	2	2	0	4	7	7	6	6	2	1	3	2	3	1	1	2	3	7	1	3	4	2	7	1	4	1	2	1	1	1	3	0	2	2	1	0	3	0	0	4	1	4	0	0	0	1	0	0
1	1	2	2	0	4	7	7	6	6	4	1	3	2	2	6	2	5	4	2	7	1	1	7	7	7	2	4	2	0	2		5	0	0	2	0	0	4	0		1	0	3	0	0	1	0	0	0
1	1	2	2	0	2	6	7	6	6	1	1	4	5	3	6	2	7	3	2	3	5	7	3	6	3	3	2	5	0	1	0	1	0	0	0	0	0	4	0	0	4	2	1,3,4,7	1	0	1	1	0	0
1	1	2	2	0	4	6	5	6	6	3	5	5	1	4	3	1	2	2	7	1	8	1	3	4	1	2	7	5	1	3	1	3	1	0	0	0	1	1	3	0	4	0	5,6,8	0	0	0	0	1	1
1	1	2	2	0	4	5	6	5	6	2	5	5	1	4	2	7	7	2	7	7	2	1	3	6	3	2	5	5	0	1	0	1	0	0	0	0	0	0	0	0	3	2	7	0	0	0	0	0	0
1	1	2	2	0	2	6	5	6	6	2	3	5	1	3	3	7	2	1	7	7	3	1	4	3	3	2	3	5	1	6	1	1	0	0	0	0	0	0	1	0	3	1	1,3,4,5,7,8	1	0	1	1	1	0
1	1	2	2	0	2	6	5	5	6	2	7	2	3	3	2	7	7	7	1	7	4	1	3	7	5	6	5	1	1	5	1	6	0	0	1	0	0	0	0	0	3	1	1,2,3,4,5,6,7,8	1	1	1	1	1	1
1	1	2	2	0	2	5	4	6	5	3	7	2	2	3	3	1	1	2	7	2	3	1	4	2	3	4	4	4	0	1	1	2	0	0	0	0	0	0	0	0	4	1	5	0	0	0	0	1	0
1	1	2	2	0	2	5	5	5	6	2	5	4	2	3	3	1	2	2	1	2	3	2	7	7	2	2	4	5	0	1	0	1	0	0	0	0	0	1	0	0	2	1	5	0	0	0	0	1	0
1	1	2	2	0	4	5	5	6	6	3	2	5	1	4	4	2	2	2	7	1	3	1	6	3	2	4	4	6	1	4	1	2	0	0	0	0	0	1	0	0	1	1	2,3,4	0	1	1	1	0	0
1	1	2	2	0	4	7	7	5	6	1	1	5	1	5						3	3	5	3	3	2	3	2	5	0	1	0	1	1	0	0	0	0	1	1	0	3	2	2,3,4,5,6,8	0	1	1	1	1	1
1	1	2	2	0	4	5	7	5	6	1	1	5		4	2	3	3	7	1	2	3	6	3	4	3	5	2	3	0	1	0	1	0	2	0	2	0	0	0	0	4	2	8	0	0	0	0	0	0
1	1	2	2	0	1	6	5	4	6	2	3	4	4	4	3	7	7	2	1	7	4	1	3	7	4	1	4	6	0	1	0	1	0	0	0	0	0	2	2	0	3	1	2	0	1	0	0	0	0
1	1	2																																									.
1	1	2	2	0	3	5	6	6	6	1	7	4	5	4	3	7	3	3	1	3	3	3	4	5	7	4	6	7	1	5	1	2	0	0	0	0	0	2	2	0	3	2	1,2,3,4,5,7,8	1	1	1	1	1	0
1	1	2	2	0	4	4	3	6	6	1	1	5	1	3	2	1	1	3	2	7	7	8	3	6	1	6	2	3	0	1	0	1	0	0	0	0	0	0	0	0	4	1	1,5	1	0	0	0	1	0
1	1	2	2	0	2	5	5	5	6	1	1	1	3	2	2	1	2	3	2	2	8	1	2	7	5	3	1	2	0	1	0	1	0	0	0	0	0	2	0	0	3	2	2	0	1	0	0	0	0
1	1	2	1	0	4	7	5	6	3	3	5	3	3	4	3	3	2	7	7	4	3	8	3	3	5	3	5	5	1	1	1	5	0	0	0	0	0	2	0	1	2	2	3	0	0	1	0	0	0
1	1	2	2	0	4	7	7	6	6	3	2	5	1	3	1	1	7	7	7	2	3	1	3	3	3	2	7	7	1	3	1	1	0		0		0	0	0	0	1	2	8	0	0	0	0	0	0
1	1	2	2	0	2	5	2	6	6	1	2	4	1	3	3	4	2	1	1	3	2	8	4	3	6	5	3	4	0	1	0	1	0	0	0	0	0	1	1	0	3	0	2,3	0	1	1	0	0	0
1	1	2	2	0	2	5	4	5	6	2	2	5	1	4	1	1	2	3	1	1	5	2	6	6	4	2	1	2	0	1	0	1	0	0	0	0	0	0	1	1	4	0	1,2	1	1	0	0	0	0
1	1	2	2	0	4	4	4	6	5	1	1	5	1	4	1	1	2	7	1	2	3	1	2	2	1	2	1	6	1	2	0	1	0	0	0	0	0	3	0	0	1	0	1,2,3,5,7	1	1	1	0	1	0
1	1	2	2	0	2	6	4	6	4	2	2	5	1	6	6	7	2	2	3	2	8	8	6	6	6	1	3	4	1	5	1	6	0	0	0	0	0	1	0	0	4	2	3	0	0	1	0	0	0
1	1	2	2	0	2	7	5	6	6	2	5	4	2	3	3	7	7	7	7	7	4	1	4	5	4	6	2	5	1	6	1	2	1	0	0	0	0	3	3	0	3	2	1,2,3,4,5,6,7,8	1	1	1	1	1	1
1	1	2	2	0	4	6	4	6	6	3	5	3	4	2	1	7	7	7	1	3	3	2	4	2	7	4	1	7	0	1	1	4	0	0	0	0	0	0	0	0	3	1	2	0	1	0	0	0	0
1	1	2	2	0	2	2	4	6	5	2	7	3	5	4	2	2	2	2	1	1	2	8	3	3	1	3	4	1	0	1	0	1	0	0	0	0	0	0	0	0	4	1	5	0	0	0	0	1	0
1	1	2	2	0	1	7	5	6	5	2	1	2	2	3	2	7	1	7	7	7	5	1	5	2	3	7	4	7	0	1	0	1	0	0	0	0	0	1	1	0	3	2	1,2,3,4,7,8	1	1	1	1	0	0
1	1	2	2	0	2	3	3	6	6	3	7	5	1	4	3	1	2	4	7	7	5	8	3	7	6	6	3	5	0	1	0	1	0	2	2	2	0	0	0	0	4	1	1,2,3,4,5,6,7,8	1	1	1	1	1	1
1	1	2	3	0	2	6	4	5	6	2	3	4	1	4	1	7	7	7	1	7	2	5	2	7	1	3	2	2	0	1	0	1	0	0	0	0	0	0	0	0	4	1	3,5	0	0	1	0	1	0
1	1	2	3	0	3	6	5	6	6	2	2	5		2	2	6	2	1	1	3	1	8	4	3	2	2	1	1	0	1	0	1	0	0	0	0	0	0	1	0	4	1	3	0	0	1	0	0	0
1	1	2	3	0	2	5	4	4	6	2	7	4	3	4	3	3	3	7	7	3	1	6	4	3	3	6	1	3	1	1	1	3	0	0	0	0	0	2	0	0	3	2	3,4,5,7	0	0	1	1	1	0
1	1	2	3	0	2	5	3	5	6	3	5	5	1	4	2	7	7	2	7	7	3	2	5	6	4	2	7	5	1	6	1	2	0	0	1	0	0	1	1	0	4	1	5	0	0	0	0	1	0
1	1	2	3	0	3	7	7	6	5	2	6	5	1	4	3	7	7	2	7	7	5	2	3	3	3	3	3	7	1	6	1	4	0	0	0	0	0	0	0	0	3	1	4	0	0	0	1	0	0
1	1	2	3	0	4	4	4	6	5	1	1	3	4	3	3	7	2	2	7	7	3	2	3	4	2	2	7	7	1	4	1	2	0	0	0	0	1	2	2	0	3	0	7	0	0	0	0	0	0
1	1	2	3	0	4	5	6	5	6	2	1	5	1	4	1	3	2	3	2	2	4	2	3	3	7	3	4	3	0	1	0	1	0	0	0	0	0	1	2	0	3	2	3,4,5,8	0	0	1	1	1	0
1	1	2	3	0	4	6	6	5	6	3	5	3	1	3	4	7	7	7	7	7	3	1	1	4	3	5	3	2	1	1	1	1	0	0	0	0	0	4	2	0	3	0	5	0	0	0	0	1	0
1	1	2	3	0	2	6	5	5	6	4	5	4	1	3	3	1	2	4	2	2	6	1	2	3	1	5	7	7	1	4	1	2	0	0	0	0	0	1	1	0	3	2	1,2,3,4,6	1	1	1	1	0	1
1	1	2	3	0	4	5	6	6	5	3	6	4	2	4	2	7	7	7	7	1	3	3	2	4	3	4	4	2	1	4	1	2	0	0	1	0	0	0	0	0	4	2	4,5,7	0	0	0	1	1	0
1	1	2	3	0	2	5	4	6	6	4	5	5	1	4	2	7	7	2	7	2	6	1	6	5	1	5			1	5	1	5	0	0	0	0	0	0	0	0	4	1	1,3,4,5,6,7	1	0	1	1	1	1
1	1	2	3	0	2	6	5	5	6	4	6	4	2	3	3	7	2	7	7	7	4	1	7	2	1	4	4	6	1	5	1	5	0	0	0	2	0	0	0	0	3	1	2,3	0	1	1	0	0	0
1	1	2	3	0	2	6	5	5	5	3	6	3	3	3	1	2	2	1	1	4	2	4	3	4	2	2	4	5	0	1	0	1	0	0	0	0	0	0	2	0	4	0	3,5	0	0	1	0	1	0
1	1	2	3	0	2	5	4	3	4	3	2	3	2	4	3	7	7	7	7	7	5	1	3	4	1	4	5	7	1	2	1	2	0	1	1	0	0	1	0	0	4	2	4,5,6	0	0	0	1	1	1
1	1	2	3	0	2	5	5	5	6	3	7	5	1	4	2	3	7	2	7	7	6	1	4	2	3	3	6	6	0	1	1	5	0	0	0	0	0	1	1	0	3	2	2,3,4,5	0	1	1	1	1	0
1	1	2	3	0	2	6	6	6	6	2	2	2	2	3	2	7	7	2	1	7	8	1	3	7	7	2	2	7	0	1	0	1	0	0	0	0	0	0	0	0	4	2	1,2,3,5,7	1	1	1	0	1	0
2	1	1	3	0	2	5	5	6	6	2	2	5	1	2	3	7	2	1	1	1	1	1	3	3	1	4	1	6	0	1	0	1		2	0	2	0	1	1	1	4	1	4	0	0	0	1	0	0
2	1	1	3	0	2	6	5	4	5	3	3	3	2	3	1	1	2	2	1	1	3	3	1	4	1		1	4	0	1	0	1	0	0	0	0	1	3	0	0	4		.
2	1	1	3	0	2	3	6	3	6	3	5	3	2	2	4	7	2	1	1	2	2	1	2	6	1	3	1	7	0	1	0	1	0	2	0	0	0	3	2	0	2	0	5	0	0	0	0	1	0
2	1	1	3	0	2	6	7	6	6	2	7	4	3	4	2	2	2	1	1	2	2	1	2	5	1	1	1	6	0	1	0	1	0	2	2	2	0	2	0	0	3	2	5	0	0	0	0	1	0
2	1	1	3	0	1	4	4	6	5	3	5	3	2	2	4	7	3	4	1	2	3	1	3	6	1	2	4	5	0	1	0	1	1	0	0	0	0	2	0	0	2	0	1	1	0	0	0	0	0
2	1	1	3	0	2	5	5	5	6	2	2	5	1	4	4	4	2	1	1	2	4	2	2	4	1	2	4	5	0	1	0	1	0	2	0	0	0	1	1	0	3	0	5	0	0	0	0	1	0
2	1	1	3	0	2	6	5	5	6	2	2	4	3	3	3	2	2	1	1	2	3	5	4	4	1	2	3	5	0	1	0	1	1	0	0	0	0	0	0	0	4	2	5	0	0	0	0	1	0
2	1	1	3	0	2	5	6	4	6	2	2	3	3	3	1	7	3	1	1	3	2	4	2	4	3	2	3	2	0	1	0	1	0										.
2	1	1	3	0	2	4	5	4	1	1	1					1	2	1	1	1	1	1	1	1	1	1	1	1	0	1	0	1	0										.
2	1	1	3	0	1	6	3	6	5	3	3	4	2	4	3	7	2	2	1	2	5	1	3	6	2	4	1	7	0	1	0	1	1	0	0	0	1	0	1	0	3	1	8	0	0	0	0	0	0
2	1	1	3	0	2	4	4	4	6	3	5	3	4	3	3	7	2	4	2	1	6	5	4	6	2	1	3	5	0	1	0	1	1	2	2	2	0	1	1	0	2	2	1	1	0	0	0	0	0
2	1	1	3	0	2	7	7	6	5	5	5	1	2	2	5	7	1	6	1	1	2	1	4	4	1	2	2	4	0	1	0	1	0	0	0	0	0	3	1	0	4	0	5,6	0	0	0	0	1	1
2	1	1	2	0	2	5	3	6	5	2	7	4	2	5	5	1	1	6	3	1	8	1	3	3	1	2	2	1	0	1	0	1	0	2	2	2	0	1	2	0	3	2	2	0	1	0	0	0	0
2	1	1	2	0	1	6	5	5	5	5	5	1	5	6	6	1	1	6	6	6	8	8	6	6	6	6	2	1	1	5	0	1	1										.
2	1	1	2	0	2	5	5	6	6	3	5	5	1	4	2	7	3	2	1	5	4	4	4	5	3	3	2	7	0	1	0	1	1										.
2	1	1	2	0	2	7	1	2	6	2	2	2	2	2	6	2	5	2	1	2	4	5	5	4	1	2	7	6	0	1		1	1										.
2	1	1	2	0	2																																						.
2	1	1	2	0	3	5	4	6	6	1	1	4	2	4	2	4	2	2	1	3	3	1	2	4	2	1	5	5	0	1	0	1	1										.
2	1	1	2	0	2	6	5	4	5	4	5	4	3	3	3	2	2	2	1	2	2	1	6	6	2	3	3	7	0	1	0	1	1										.
2	1	1	2	0	3	6	5	6	6	2	7	4	2	3	3	7	3	1	1	6	2	6	3	2	1	3	2	7	0	1	0	1	1										.
2	1	1	2	0	2	5	5	6	6	2	2	4	2	5	3	7	2	1	1	2	2	8	2	3	1	1	4	6	0	1	0	1	1										.
2	1	1	2	0	2	6	6	6	6	3	7	3	3	3	3	2	2	3	2	1	3	2	6	6	2	3	2	2	0	1	0	1	1										.
2	1	1	2	0	2	6	6	4	6	5	6	1	2	2	6	1	1	6	6	1	8	1	6	6	5	6	2	1	1	4	1	6	1										.
2	1	1	2	0	2	6	6	4	6	2	2	5	1	4	2	7	2	7	1	2	4	2	5	3	4	1	5	5	0	1	0	1	1										.
2	1	1	2	0	1	5	4	3	6	2	7	5	2	5	3	7	2	2	1	2	3	1	3	4	2	2	1	6	0	1	0	1	0										.
2	1	1	3	0	2	6	4	6	6	1	1	5	1	4	2	7	2	1	1	4	1	8	5	3	1	2	3	7	0	1	0	1	1	2	0	0	0	0	0	0	4	1	1,2,3,4,5,6,7	1	1	1	1	1	1
2	1	1	2	0	2	6	5	4	6	2	3	5	1	4	4	7	3	1	1	2	2	2	3	2	1	3	3	2	0	1	0	1	1	0	0	2	0	1	0	0	4	2	3	0	0	1	0	0	0
2	1	1	3	0	4	2	2	3	6	1	1	1	3	3	2	1	2	6	1	1	3	2	4	6	1	7	2	5	0	1	0	1	1	0	0	0	0	4	4	0	3	1	5	0	0	0	0	1	0
2	1	1	3	0	4	6	6	6	6	3	2	4	1	4	2	2	2	1	1	3	1	1	4	2	2	2	6	6	0	1	0	1	0	0	0	0	0	2	1	0	4	1	3	0	0	1	0	0	0
2	1	1	3	0	3	5	4	3	5	3	5	1	2	3	2	1	2	2	1	1	2	1	5	5	1	6	4	2	0	1	0	1	1	0	0	0	0	3	2	0	3	0	3	0	0	1	0	0	0
2	1	1	3	0	2	6	6	6	5	2	2	2	3	1	3	1	2	1	1	3	2	5	5	6	1	1	5	1	0	1	0	1	1	0	0	0	1	2	1	0	2	2	1	1	0	0	0	0	0
2	1	1	3	0	2	6	6	6	6	2	5	2	2	3	2	1	2	2	1	1	4	1	5	6	1	1	3	6	0	1	0	1	1	2	2	2	0	2	1	0	4	2	1,2,3,4,5,6	1	1	1	1	1	1
2	1	1	3	0	4	5	5	6	6	3	2	5	1	4	1	4	2	1	1	3	1	8	2	2	1	2	4	4	0	1	1	1	0	0	0	0	0	3	2	0	4	1	2	0	1	0	0	0	0
2	1	1	3	0	2	6	5	6	3	3	7	2	3	3	3	1	2	3	3	1	4	3	1	6	1	2	4	7	0	1	0	1	1	2	0	0	0	4	0	0	3	2	3	0	0	1	0	0	0
2	1	1	3	0	2	5	5	6	6	3	2	5	1	4	4	4	2	2	1	2	2	1	3	6	1	2	5	4	0	1	0	1	0	2	0	0	0	0	0	0	2	1	4	0	0	0	1	0	0
2	1	1	3	0	3	5	5	6	6	4	5	1	2	4	3	1	1	4	4	1	4	1	3	4	6	3	1	7	1	5	0	1	1	0	0	0	1	2	2	0	3	2	2	0	1	0	0	0	0
2	1	1	3	0	2	6	5	5	6	2	3	3	3	3	4	7	2	3	1	3	4	4	2	3	1	1	5	7	0	1	0	1	0	2	0	0	0	2	2	0	4	0	1,2,3,4,5,6,7	1	1	1	1	1	1
2	1	1	3	0	1	4	5	4	6	2	2	4	2	5	3	4	3	2	2	1	8	8	3	4	1	3	2	7	0	1	0	1	1										.
2	1	1	2	0	3	6	3	5	6	3	2	5	5	5	2	7	2	2	2	5	1	1	3	5	1	1	3	6	0	1	0	1	1	0	0	0	0	1	0	0	4	1	3	0	0	1	0	0	0
2	1	1	1	0	1	7	4	6	5	1	3	2	2	3	2	1	2	6	2	1	2	2	4	3	2	7	7	5	0	1	0	1	1	0									.
2	1	1	3	0	1	6	6	6	6	2	7	3	3	6	4	2	2	2	3	2	1	8	3	3	4	2	6	7	0	1	0	1	0										.
2	1	1	3	0	1	6	6	5	5	3	2	5	5	5	2	7	3	2	2	2	2	1	3	4	1	4	2	6	1	5	0	1	1										.
2	1	1	3	0	2	6	5	6	5	3	2	2	3	2	3	7	2	1	1	2	2	3	4	2	1	4	4	6	0	1		2	1										.
2	1	1	2	0	2	6	5	5	6	3	7	4	5	4	3	7	2	2	1	1	3	1	3	3	1	2	2	5	0	1	0	1	0	2									.
2	1	1	2	0	2	6	4	6	5	2	2	4	2	4	2	2	2	3	1	1	3	2	6	6	3	4	3	3	0	1	0	1	0										.
2	1	1	3	0	2	5	5	6	6	2	2	4	5		1	1	1	1	1	1	1	1	1	1	1	1	1	1	0	1	0	1	0										.
2	1	1	2	0	2	6	6	5	5	2	3	2	2	3	2	1	2	2	1	2	2	1	4	4	1	6	2	7	0	1	0	1	0										.
2	1	1	2	0	2	6	6	6	6	2	2	5	1	4	1	3	1	1	1	6	2	6	1	6	1	2	3	4	0	1	0	1	1	0									.
2	1	1	2	0	2	5	5	6	6	5	5	1	5	6	6	1	1	6	6	1	8	1	6	6	6	6	3	2	0	1		1	1										.
2	1	1	2	0	2	5	5	6	6	1	1	2	3	4	4	7	4	2	1	3	2	1	6	4	4	1	1	5	0	1	0	1	1										.
1	1	2	3	0	2	3	1	1	4	1	1	4	3	4	2	3	2	1	1	2	3	2	3	2	7	2	4	1	0	1	0	1	0	0	0	0	0	0	0	0	3	0	1	1	0	0	0	0	0
1	1	2	3	0	2	4	4	1	6	2	7	4	2	4	4	7	2	2	7	3	3	1	6	5	1	2	3	5	1	5	0	1	0	0	0	0	0	0	0	0	3	1	3	0	0	1	0	0	0
1	1	2	3	0	3	4	5	3	5	3	2	5	1	4	2	7	3	7	1	3	2	7	4	5	7	2	2	4	0	1	0	1	0	0	0	0	0	1	1	0	2	1	3	0	0	1	0	0	0
1	1	2	3	0	2	7	7	6	6	2	7	5	1	4	3	7	2	7	1	1	5	2	2	4	2	2	4	5	0	1	0	1	0	0	0	2	0	0	0	0	3	1	4,5	0	0	0	1	1	0
1	1	2	3	0	3	4	3	6	6	3	5	3	3	4	3	7	7	4	1	7	2	1	3	4	4	3	2	7	0	1	0	1	0	0	0	0	1	2	3	0	3	1	3	0	0	1	0	0	0
1	1	2	3	0	2	3	2	3	6	3	3	4	3	5	5	5	5	7	1	2	1	3	4	3	1	2	2	6	0	1	0	1	0	2	2	2	0	0	1	1	3	1	6	0	0	0	0	0	1
1	1	2	3	0	1	4	3	6	6	2	2	5	1	4	3	7	7	7	1	3	5	4	4	3	3	3	3	1	0	1	0	1	0	0	0	0	0	1	0	0	3	0	1,4,5	1	0	0	1	1	0
1	1	2	3	0	1	4	4	3	6	1	1	5	1	4	3	7	2	2	1	7	3	2	3	7	7	2	3	6	0	1	0	1	0	2	0	0	0	0	0	0	4	1	2	0	1	0	0	0	0
1	1	2	3	0	1	3	2	2	5	3	2	5	1	3	6	7	1	6	6	2	5	3	3	5	2	6	3	7	1	4	1	2	0	0	0	0	0	4	0	0	3	2	8	0	0	0	0	0	0
1	1	2	3	0	4	6	3	3	4	1	2	4	2	4	3	2	3	3	4	2	3	1	2	1	1	2	1	3	1	3	0	1	0	0	0	0	0	1	0	0	3	2	4	0	0	0	1	0	0
1	1	2	1	0	2	4	2	6	6	1	1	5	1	4	2	7	7	7	7	2	1	8	4	1	3	3	4	4	0	1	0	1	0	2	2	2	0	0	0	0	1	2	1	1	0	0	0	0	0
1	1	2	1	0	2	4	5	1	6	2	2	4	2	4	5	7	3	7	7	7	4	3	5	4	3	1	2	1	0	1	0	1	0	0	0	0	0	0	0	0	3	2	3	0	0	1	0	0	0
1	1	2	1	0	2	5	3	4	6	1	1	4	4	3	2	2	2	7	7	2	2	1	2	3	4	2	2	3	1		0	1	0	0	0	0	0	0	0	0	2	0	4	0	0	0	1	0	0
1	1	2	1	0	2	5	4	4	6	3	2	5		4	2	7	7	7	7	3	3	2	4	7	7	2	2	5	0	1	0	1	0	0	0	0	0	0	0	0	3	2	6	0	0	0	0	0	1
1	1	2	1	0	4	7	2	6	7	3	7	4	3	4	3	1	2	4	3	7	5	3	4	4	7	7	4	5	0	1	0	1	0	2	2	2	0	2	2	0	3	1	4	0	0	0	1	0	0
1	1	2	3	0	4	4	4	2	6	1	1	5	1	4	3	7	7	7	7	1	5	1	7	6	2	3	5	6	1	4	1	3	0	0	0	0	0	1	1	0	3	2	5	0	0	0	0	1	0
1	1	2	3	0	2	4	4	1	5	1	1	5		5	3	7	3	7	7	2	3	5	4	2	7	7	4	6	0	1	0	1	0	0	0	0	0	0	0	0	4	2	3	0	0	1	0	0	0
1	1	2	3	0	1	3	4	1	6	2	2	5	1	4	2	7	2	1	1	2	1	1	3	7	1	1	5	5	0	1	0	1	0	0	0	0	0	0	0	0	3	1	4	0	0	0	1	0	0
1	1	2	3	0	3	2	2	6	5	1	2	3	2	4	1	7	7	7	7	7	1	4	7	7	7	7	2	1	0	1	0	1	0	0	0	0	0	2	0	1	3	0	8	0	0	0	0	0	0
1	1	2	2	0	4	4	5	6	6	1	1	3	1	5	4	2	2	6	3	3	4	5	2	4	1	6	4	7	0	1	0	1	0	2	2	2	0	1	0	1	4	1	1,3,5,6	1	0	1	0	1	1
1	1	2	2	0	4	3	4	1	6	1	1	5	1	2	4	2	7	7	2	7	1	2	4	1	7	3	4	5	1	1	0	1	0	0	0	0	0	1	2	0	3	2	8	0	0	0	0	0	0
1	1	2	2	0	3	5	4	5	6	2	3	2	3	4	4	7	7	7	1	7	3	1	3			2	1	5	0	1	0	1	0	0	0	0	0	1	2	1	4	1	2	0	1	0	0	0	0
1	1	2	2	0	2	3	3	2	6	1	1	5	1	4	5	7	6	7	1	3	1	8	3	2	1	2	4	5	0	1	0	1	0	2	0	0	0	1	0	0	4	0	4,5	0	0	0	1	1	0
1	1	2	1	0	2	5	4	6	5	2	2	5	1	4	2	1	2	3	1	1	2	7	2	2	1	2	7	6	0	1			0	0	0	0	0	0	0	0	3	2	2	0	1	0	0	0	0
1	1	2	2	0	2	5	4	1	6	2	2	3	2	3	2	1	2	2	2	3	3	2	6	2	1	2	3	3	1	5	1	1	0	0	0	0	0	0	0	0	3	1	1	1	0	0	0	0	0
1	1	2	2	0	4	5	4	6	6	2	2	4	3	4	4	3	2	3	2	4	4	7	3	2	4	2	2	6	1	2	1	2	0	0	0	0	0	0	0	0	3	2	1,2,3,4	1	1	1	1	0	0
1	1	2	2	0	3	5	5	5	6	2	2	5	1	5	3	4	2	7	7			8	4	6	3	2	6	7	1	6	0	1	0	0	0	0	0	0					4	0	0	0	1	0	0
1	1	2	3	0	3	5	5	6	6	2	2	5	1	4	2	1	1	7	1	2	1	1	2	3	1	2	3	4	0	1	0	1	1	0	0	0	0	1	0	0	4	1	3	0	0	1	0	0	0
1	1	2	3	0	3	4	1	2	6	2	2	5	1	4	2	1	7	2	7	1	4	1	4	5	6	2	5	3	1	2	1	2	0	0	0	0	0	1	0	0	3	0	1,2,3,4,5,6,7,8	1	1	1	1	1	1
1	1	2	3	0	2	4	4	3	5	3	2	3	2	4	4	2	7	3	2	3	7	2	6	4	2	5	2	7	1	4	1	2	0	0	1	2	0	2	2	0	3	1	2	0	1	0	0	0	0
1	1	2	3	0	2	3	2	2	4	2	7	5	3	4	3	7	7	2	1	7	2	1	3	4	3	7	6	7	1	1	1	2	0	0	0	0	0	0	0	0	4	0	2	0	1	0	0	0	0
1	1	2	3	0	1	5	2	6	6	2	3	3	5			7	7	7	7	7	3	1	4	7	7	7	6	5	1	2	1	3	0	0	0	0	0	2	1	0	3	2	6	0	0	0	0	0	1
1	1	2	3	0	3	2	1	2	4	3	2	2	3	5	2	7	7	3	7	7	5	1	6	3	1	4	1	7	0	1	1	3	0	0	0	0	0	2	2	0	4	0	4	0	0	0	1	0	0
1	1	2	3	0	2	2	2	3	4	3	5	4	2	4	2	7	7	3	7	2	1	2	2	2	3	3	3	3	1	4	1	2	0	0	0	0	0	1	0	0	4	0	4	0	0	0	1	0	0
2	1	2	2	0	2	6	5	4	6	3	5	1	2	2	2	1	1	2	1	1	2	1	1	6	3	6	4	4	0	1	0	1	0	0	0	0	0	3	2	0	3	1	5	0	0	0	0	1	0
2	1	2	2	0	3	5	6	5	6	3	5	2	3	3	3	7	1	1	3	1	2	3	4	4	1	6	4	5	0	1	0	1	1	0	0	0	0	2	2	0	3	1	1	1	0	0	0	0	0
2	1	2	3	0	2	6	5	3	6	2	2	5	1	3	2	7	2	1	1	1	1	1	1	6	3	3	3	3	0	1	0	1	0	0	0	0	0	0	0	0	4	1	2	0	1	0	0	0	0
2	1	2	3	0	2	4	4	4	5	2	3	5	1	4	2	7	3	1	1	1	4	4	4	6	3	2	2	1	0	1	0	1	0	0	0	0	0	1	1	0	3	1	2	0	1	0	0	0	0
2	1	2	2	0	3	4	4	3	6	3	5	5	1	4	2	1	2	1	1	2	2	1	5	4	2	4	1	5	0	1	0	1	0	0	0	0	1	3	2	0	4	1	5	0	0	0	0	1	0
2	1	2	2	0	2	5	4	5	6	4	5	5	1	3	2	1	1	3	1	1	4	1	3	4	1	3	6	6	0	1	0	1	0	0	0	0	0	2	0	0	4	0	5	0	0	0	0	1	0
2	1	2	3	0	2	4	5	4	6	3	5	4	2	4	3	7	1	1	1	2	4	5	3	3	4	2	1	1	0	1	0	1	0	0		0	0	1	0	0	3	2	2	0	1	0	0	0	0
2	1	2	3	0	2	5	4	6	6	2	2	5	1	4	3	7	3	2	1	2	2	1	3	5	1	1	1	6	0	1	0	1	0	0	0	0	0	0	0	0	3	2	5	0	0	0	0	1	0
2	1	2	3	0	2	2	3	2	6	2	7	5	1	4	2	2	2	1	1	2	3	1	3	4	2	2	4	4	0	1	0	1	1	0	0	0	0	2	1	0	3	1	4	0	0	0	1	0	0
2	1	2	2	0	2	5	4	4	5	2	5	4	3	4	2	7	2	2	1	2	2	2	3	5	1	7	2	1	0	1	0	1	0	0	0	0	0	2	2	0	3	2	3	0	0	1	0	0	0
2	1	2	2	0	2	4	4	6	6	2	2	5	1	3	2	1	2	2	1	1	3	3	3	2	3	4	1	3	0	1	0	1	0	0	0	0	0	1	0	0	3	0	4,5,6	0	0	0	1	1	1
2	1	2	2	0	2	3	4	3	6	2	7	5	2	3	4	7	1	2	2	1	4	1	3	1	2	3	2	6	0	1	0	1	0	0	0	0	1	2	0		4	1	3	0	0	1	0	0	0
2	1	2	2	0	4	5	4	6	6	2	7	4	1	4	2	2	1	1	1	2	2	2	4	3	1		4	4	0	1	0	1	0	2	0	2	0	0	0	0	4	0	5	0	0	0	0	1	0
2	1	2	2	0	3	4	5	2	5	3	2	3	2	3	2	1	1	3	2	1	2	1	2	3	2	3	3	5	0	1	0	1	0	0	0	0	1	2	1	1	3	0	3	0	0	1	0	0	0
2	1	2	2	0	2	4	1	2	5	4	2	2	5	2	3	1	1	6	1	1	8	1	4	6	1	5	2	1	0	5	0	1	0	2	0	0	0	3	3	0	2	2	3	0	0	1	0	0	0
2	1	2	2	0	2	5	3	6	5	2	2	3	3	3	3	3	2	1	1	2	3	1	2	3	1	5	1	1	0	1	0	1	0	0	0	0	0	2	1	0	3	0	3	0	0	1	0	0	0
2	1	2	2	0	2	4	5	5	5	4	5	2	3	2	6	5	2	6	1	1	5	8	4	1	6	6	1	4	1	5	1	5	1	0	1	1	1	3	3	0	4	1	6	0	0	0	0	0	1
2	1	2	2	0	3	5	4	5	5	2	2	2	2	3	2	2	1	6	1	1	2	6	3	4	1	6	1	5	0	1	0	1	0	0	0	0	0	3	0	0	4	0	5	0	0	0	0	1	0
2	1	2	2	0	2	5	6	2	6	3	2	4	1	4	2	2	3	1	1	2	2	2	2	6	1	5	2	2	1	5	0	1	0	0	0	0	0	2	1	0	2	2	5	0	0	0	0	1	0
2	1	2	2	0	4	3	5	6	6	2	3	4	2	3	2	3	1	1	1	3	2	2	3	3	1	1	2	2	0	1	0	1	0	2	0	0	0	2	0	0	2	1	3	0	0	1	0	0	0
1	1	1	3	0	2	5	5	6	6	2	2	4	1	4	2	3	2	4	1	1	2	1	3	4	4	3	4	6	0	1	0	1	0	2	2	2	0	0	0	0	4	1	4	0	0	0	1	0	0
1	1	1	3	0	2	4	5	6	7	2	2	1	2	3	2	1	7	7	7	1	5	1	6	6	4	7	1	1	0	1	0	1	0	2	2	2	0	1	3	0	3	2	7	0	0	0	0	0	0
1	1	1	3	0	2	5	3	4	6	2	5	5	1	2	2	2	2	4	1	3	8	5	6	6	3	5	3	6	0	1	0	1	0	2	2	2	0	0	0	0	3	1	5	0	0	0	0	1	0
1	1	1	3	0	2	5	4	6	6	2	2	4	1	4	2	3	2	2	1	2	2	5	3	3	4	6	3	5	0	1	0	1	0	0	0	0	0	0	0	0	3	1	2	0	1	0	0	0	0
1	1	1	3	0	2	5	4	6	6	1	1	3	3	4	2	2	1	4	1	1	3	2	5	3	5	2	7	7	0	1	0	1	0	2	0	0	0	0	1	0	1	2	3	0	0	1	0	0	0
1	1	1	2	0	3	5	4	6	5	3	2	5	1	4	2	1	2	2	1	7	3	1	2	6	1	3	3	1	0	1	0	1	0	0	0	0	0	0	0	0	3	0	1	1	0	0	0	0	0
1	1	1	2	0	2	5	4	4	6	2	2	4	2	3	3	7	2	2	1	2	3	1	3	7	3	1	7	1	0	1	0	1	0	0	0	0	0	0	1	0	4	1	4	0	0	0	1	0	0
1	1	1	2	0	3	7	4	5	1	3	2	2	2	4	2	1	3	6	3	1	5	1	6	1	3	2	2	3	1	2	1	5	0	2	2	2	1	0	0	0	2	0	2	0	1	0	0	0	0
1	1	1	2	0	2	7	7		6	2	7	4	2	4	2	7	7	7	7	2	1	2	4	3	4	7	1	7	0		0	1	0	0	0	0	0	0	0	0	3	2	3	0	0	1	0	0	0
1	1	1	3	0	1	5	4	6	5	2	5					7	7	7	1	7	2	2	7	7	1	7	3	3	0	1	0	1	1	0	0	0	0	2	0	0	4	0	2	0	1	0	0	0	0
1	1	1	3	0	1	5	4	6	5	2	5	3	1	5	1	7	7	7	7	7	2	8	3	3	3	1	4	7	0	1	0	1	0	0	0	0	0	0	0	0	4	0	2	0	1	0	0	0	0
1	1	1	2	0	2	6	5	6	6	2	2	5	1	3	4	6	7	2	7	3	4	4	3	4	5	4	1	2	0	1	0	1	0	0	0	0	0	0	1	0	4	2	5	0	0	0	0	1	0
1	1	1	2	0	3	5	3	3	5	3	5	5	1	4	4	7	3	4	2	1	5	1	3	7	7	3	7	7	0	1	0	1	1	2	2	0	0	0	0	0	4		1	1	0	0	0	0	0
1	1	1	2	0	1	7	7	6	1	4	7	1	3	1	2	1	2	1	3	1	1	8	7	1	1	1	1	1	0	1			0	2	2	2	0	0	0	0		2	2	0	1	0	0	0	0
1	1	1	2	0	4	4	4	6	6	3	2	3	1	2	2	1	1	1	1	1	1	1	1	1	1	1	7	1	0	1	0	1	0	2	2	2	0	0	0	0	1	0	1	1	0	0	0	0	0
1	1	1				5	5	6	6	2	2	5	1	4	1	7	7	7	1	2	2	3	5	7	3	7	2	4	0	1	0	1	0	2	0	0	0	0	0	0	4	2	3	0	0	1	0	0	0
1	1	1				5	4	3	5	2	7	1	3	4	5	1	1	6	1	2	2	5	2	2	6	2	1	2	0	1	0	1	0	0	0	0	0	3	0	0	3	2	8	0	0	0	0	0	0
2	1	1	3	0	2	6	4	5	6	2	2	4	1	4	2	7	2	2	1	3	2	3	3	2	2	5	4	2	0	1	0	1	0	0	0	0	0	0	0	0	4	1	8	0	0	0	0	0	0
2	1	1	3	0	2	6	4	6	6	4	5	4	2	4	3	7	2	2	1	1	2	1	4	3	1	6	6	7	0	1	0	1	1	0	0	0	0	2	2	0	4	1	3	0	0	1	0	0	0
2	1	1	3	0	3	6	4	5	5	3	2	5	1	3	2	1	2	2	2	2	2	1	4	5	1	4	4	4	0	1	0	1	0	0	0	2	0	2	1	1	4	1	2	0	1	0	0	0	0
2	1	1	3	0	2	6	6	5	6	2	2	4	1	4	5	7	2	1	1	1	3	2	3	4	3	6	4	3	0	1	0	1	0	0	1	0	0	3	2	0	4	1	5	0	0	0	0	1	0
2	1	1	2	0	3	5	5	4	6	3	5	4	1	4	3	1	1	2	1	1	2	1	1	4	1	2	2	6	0	1	0	1	0	2	0	0	0	0	0	0	4	1	3	0	0	1	0	0	0
2	1	1	3	0	2	6	4	5	6	2	2	5	1	4	2	7	2	2	2	2	2	1	6	5	1	4	6	3	0	1	0	1	0	0	0	2	0	1	1	0	4	1	2	0	1	0	0	0	0
2	1	1	3	0	2	6	5	6	5	3	5	3	2	1	2	1	1	2	2	1	3	2	2	3	1	3	6	4	0	5	0	1	1	0	0	0	1	2	2	0	4	0	3	0	0	1	0	0	0
2	1	1	3	0	2	6	6	6	4	2	5	4	2	1	2	1	1	2	4	2	4	3	4	3	2	6	7	1	0	1	1	5	1	0	1	1	0	2	2	0	4	0	3	0	0	1	0	0	0
2	1	1	3	0	2	6	5	2	5	3	2	3	5	3	5	7	3	2	4	1	3	4	4	4	1	6	2	4	0	1	0	1	0	0	0	1	1	2	0	0	4	2	3	0	0	1	0	0	0
2	1	1	3	0	2	6	4	5				4	1	4	3	7	2	2	1	2	3	4	3	6	3	4	1	1	0	1	0	1	0	0	0	0	0	2	1	0	4	0	6	0	0	0	0	0	1
2	1	1	3	0	2	6	6	6	6	1	1	5	1	5	3	3	2	2	1	2	2	8	6	3	1	1	3	6	0	1	1	5	0	0	0	0	0	1	2	0	1	0	3	0	0	1	0	0	0
2	1	1	3	0	4	3	5	5	6	3	5	4	4	3	6	7	6	5	1	4	4	1	6	6	1	7	1	6	0	1	0	1	0	0	0	0	0	3	2	0	3	0	4	0	0	0	1	0	0
2	1	1	3	0	2	6	4	6	6	3	5	5	1	4	5	2	2	2	2	2	3	1	4	3	2	4	5	5	0	1	0	1	0	0	0	0	0	1	0	0	3	2	3	0	0	1	0	0	0
2	1	1	3	0	2	6	5	6	6	3	7	3	2	2	2	7	3	6	3	1	3	5	6	5	1	6	1	7	1	5	1	2	0	0	0	0	1	3	0	0	4	2	8	0	0	0	0	0	0
2	1	1	3	0	2	6	5	6	6	1	1	3	2	3	3	2	2	2	3	2	5	4	4	3	2	6	4	6	1	5	0	1	0	0	0	2	0	1	1	0	3	0	3,7	0	0	1	0	0	0
2	1	1	3	0	2	5	4	3	6	4	7	2	3	3	3	7	2	2	1	1	1	1	3	5	1	2	1	1	0	1	0	1	0	0	0	0	0	3	1	0	2	0	2	0	1	0	0	0	0
2	1	1	3	0	2	6	5	6	6	2	3	5	1	3	2	1	2	2	1	1	3	1	4	3	1	2	1	2	0	1	0	1	0	0	0	0	0	0	0	0	3	1	4	0	0	0	1	0	0
2	1	1	3	0	2	4	4	6	5	3	5	4	5	4	2	7	2	3	3	1	2	4	6	6	1	1	4	7	0	1	0	1	0	2	0	0	0	3	0	0	2	2	1	1	0	0	0	0	0
2	1	1	3	0	2	6	5	4	6	1	1	1	2	3	2	1	1	1	1	1	1	4	2	3	2	4	1	3	1	5	1	1	0	0	0	0	0	2	1	0	4	2	1	1	0	0	0	0	0
2	1	1	3	0	2	6	5	6	6	2	2	4	2	4	3	7	2	1	4	1	3	1	4	4	2	7	1	6	0	5	1	2	1	0	0	0	0	1	1	0	2	0	3	0	0	1	0	0	0
2	1	1	3	0	2	2	5	6	6	4	5	4	5	3	2	7	2	1	1	6	2	4	3	2	4		4	6	1	5	0	1	0	0	0	0	0	0	0	0	4	1	7	0	0	0	0	0	0
2	1	1	3	0	2	5	5	6	7	4	2	4	2	4	2	7	2	1	1	3	1	4	5	3	2	6	2	5	0	1	0	1	0	0	0	0	0	1	1	0	4	0	3	0	0	1	0	0	0
2	1	1	3	0	2	6	6	6	6	4	5	5	2	4	2	7	1	1	1	1	2	1	4	4	5	6	7	7	0	1	0	1	1	0	0	0	0	2	2	0	4	1	3,7	0	0	1	0	0	0
2	1	1	3	0	2	5	6	6	6	4	5	5	1	3	2	7	2	1	1	6	2	7	3	2	5	2	4	6	1	5	0	1	1	2	2	0	0	0	0	0	4	1	2,3	0	1	1	0	0	0
2	1	1	3	0	3	5	5	4	6	1	2	4	2	4	2	1	2	1	1	2	2	1	3	3	1	6	6	6	0	1	0	1	1	0	2	0	0	4	1	0	4	2	3	0	0	1	0	0	0
2	1	1	2	0	1	4	7	6	6	2	5	3	2	4	2	7	1	2	2	1	3	8	4	4	2	4	6	7	0	1	0	1	0	0	0	0	0	2	0	0	4	2	1	1	0	0	0	0	0
2	1	1	2	0	3	7	5	6	6	2	2	5	1	4	3	7	2	1	1	1	2	1	4	4	1	7	4	6	0	1	0	1	0	0	0	0	0	0	0	0	1	1	1	1	0	0	0	0	0
2	1	1	2	0	3	6	5	4	6	3	3	3	1	3	2	2	5	3	2	1	2	6	6	3	1	1	1	6	0	1	0	1	0	2	2	2	0	3	0	0	2	2	4	0	0	0	1	0	0
2	1	1	1	0	2	5	4	4	6	3	2	5	3	4	3	2	2	2	1	2	3	2	3	2	2	1	4	6	0	1	0	1	0	0	0	0	0	2	2	0	4	1	5	0	0	0	0	1	0
2	1	1	1	0	3	6	6	6	6	3	5	3	5	4	3	1	1	5	3	1	5	2	6	5	4	4	4	6	0	1	0	1	1	0	0	0	0	1	1	0	4	1	5	0	0	0	0	1	0
2	1	1	1	0	2	4	5	6	6	3	5	4	3	3	4	1	2	3	1	4	4	1	5	5	1	1	4	1	0	1	0	1	1	0	0	0	0	2	1	0	4	1	5	0	0	0	0	1	0
2	1	1	2	0	2	7	5	6	6	2	2	5	1	4	3	7	3	1	1	2	2	2	6	3	2	3	5	7	0	1	0	1	0	0	0	0	0	0	2	0	3	2	3	0	0	1	0	0	0
2	1	1	1	0	1	5	6	6	6	2	2	4	2	4	3	2	2	3	1	2	1	1	3	3	1	2	4	6	0	1	0	1	0	0	0	0	0	2	0	0	3	0	3	0	0	1	0	0	0
2	1	1	2	0	2	6	3	6	6	3	7	2	2	3	2	7	2	2	1	2	5	4	5	3	1	7	4	7	0	1	0	1	0	0	0	0	0	4	4	0	3	0	4	0	0	0	1	0	0
2	1	1	2	0	2	5	5	2	6	2	6	5	5	4	3	7	2	2	1	2	2	1	3	3	1	2	2	7	0	1	1	5	1	0	0	0	0	1	1	0	3	2	3	0	0	1	0	0	0
2	1	1	2	0	4	5	5	6	5	1	2	2	3	4	3	1	2	1	1	1	2	8	4	5	1	2	1	4	0	1	0	1	0	2	0	0	0	3	0	0	2	2	1	1	0	0	0	0	0
2	1	1	3	0	2	5	5	2	6	3	5	4	2	4	4	3	2	4	1	1	5	1	4	6	2	3	2	4	0	1	0	1	0	0	0	0	0	0	1	1	4	1	2	0	1	0	0	0	0
1	1	1	1	0	2	7	6	6	3	2	2	5	1	6	1	3	5	2	1	2	1	1	2	1	6	2	5	3	0	1	0	1	0	2	2	2	0	0	0	0	1	2	1	1	0	0	0	0	0
1	1	1	1	0	1	6	6	4	6	1	1	5	1	4	6	6	6	1	1	6	1	8	2	3	3	2	4	4	0	1	0	1	0	2	2	2	0	0	0	1	4	1	2	0	1	0	0	0	0
1	1	1	1	0	4	6	1	4	5	2	2	1	2	3	6	7	2	6	6	1	8	8	6	6	6	6	7	1		2	0	1	0	0	2	2	0	0	0	0	1	1	1	1	0	0	0	0	0
1	1	1	1	0	2	4	3	2	5	2	2	5	2	6	6	2	2	2	2	7	2	4	4	2	4	1	5	7	0	1	0	1	0	2	0	0	1	0	0	0	3	1	1	1	0	0	0	0	0
1	1	1	2	0	3	3	4	3	5	3	2	5	2	4	2	2	2	7	1	3	1	2	3	2	1	4	5	6	0	1	0	1	0	0	0	0	0	0	0	0	2	0	4	0	0	0	1	0	0
1	1	1	1	0	3	4	4	3	5	1	2	5	1	4	3	7	7	6	7	2	2	2	4	3	3	2	6	6	0	1	0	1	0	0	0	0	0	0	0	0	3	0	5	0	0	0	0	1	0
1	1	1	1	0	3	6	5	2	6	2	2	2	5	4	5	4	6	2	7	2	1	4	3	3	1	2	1	2	0	1	0	1	0	0	0	2	0	1	0	0	4	0	1,3	1	0	1	0	0	0
1	1	1	1	0	4	4	4	4	6	1	1	2	2	4	4	2	2	2	2	3	2	2	5	7	1	1	4	1	0	1	0	1	0	0	0	0	0	0	0	1	3	0	3	0	0	1	0	0	0
1	1	1	1	0	3	7	7	6	7	1	5	5	1	1	2	7	2	3	7	7	2	2	2	7	2	2	6	7	0	1	0	1	0	0	0	0	0	0	0	0	4	2	5	0	0	0	0	1	0
1	1	1	1	0	3	6	6	3	5	2	7	1	2	4	4	3	3	2	2	3	3	1	5	3	3	2	1	5	0	1	1	1	0	2	0	0	0	0	0	0	3	2	3	0	0	1	0	0	0
1	1	1	2	0	2	3	3	1	5	2	2	5	1	4	2	1	7	6	1	2	7	1	4	7	7	1	4	4	1	6	1	6	0	0	0	0	1	3	3	0	3	2	3	0	0	1	0	0	0
1	1	1	2	0	1	3	4	1	5	2	2	5	2	3	2	3	2	2	2	4	1	2	1	3	5	1	1	2	0	2	0	1	0	1	0		0	1	0	1	1	1	2	0	1	0	0	0	0
1	1	1	1	0	2	6	6	5	6	2	7	4	5	5	3	7	7	3	7	7	2	3	3	3	7	2	1	4	1	6	0	1		0	0	0	0	0	0	0	3	1	3	0	0	1	0	0	0
1	1	1	2	0	2	6	6	5	6	1	1	5	2	6	2	3	4	3	2	1	8	8	6	6	6	5	2	7	0	1	0	1	0	2	0	0	0	0	0	0	4	1	5	0	0	0	0	1	0
1	1	1	1	0	1	7	7		5	2	2	4	2	4	2	7	2	7	2	7	1	1	7	7	7	1	4	1	0	1			0	2	0	0	0	0	1	0	2	0	3	0	0	1	0	0	0
1	1	1	1	0	2	3	3	1	5	1	1	4	2	6	6	3	3	7	7	7	2	1	7	6	6	2	5	2	0	1	0	1		0	0	0	0	3	0	0	4	0	5	0	0	0	0	1	0
1	1	1	1	0	2	5	5	6	4	1	1	2	2	4	3	1	2	1	1	2	1	2	3	2	1	1	2	2	0	1	0	1	0	0	0	0	0	0	0	0	3	0	7	0	0	0	0	0	0
1	1	1	1	0	1	6	6	3	6	2	2	5	1	4	3	3	2	2	1	2	4	1	3	2	3	2	4	4	0	1	0	1	0	0	0	0	0	0	0	0	3	1	6	0	0	0	0	0	1
1	1	1	1	0	2	5	4	2	6	2	2	5	1	5	3	7	7	3	3	2	6	7	5	1	5	3	1	6	0	1	0	1	0	0		0	0	0	0	0	4	1	2	0	1	0	0	0	0
1	1	1	1	0	1	3	1	4	6	1	2	4	5	3	2	1	1	4	1	4	4	8	6	6	7	3	1	4	0	5	1	6	0	0	2	2	0	1	0	0	3	2	1	1	0	0	0	0	0
1	1	1	1	0	4	6	7	6	5	1	2	3	2	4	2	7	3	2	7	3	3	8	4	4	3	2	4	6	0	1	0	1	1	0	0	0	0	2	0	0	2	2	3	0	0	1	0	0	0
1	1	1	1	0	4	4	5	6	6	1	1	5	1	4	1	2	2	7	1	2	1	1	3	1	1	1	4	5	0	1	0	1	0	2	2	2	0	0	0	0	3	2	1	1	0	0	0	0	0
1	1	1	1	0	1	4	7	6	6	1	3	5	2	4	4	3	2	2	7	4	5	7	4	4	5	1	7	3	0	1	0	1	0	0	0	0	0	0	0	0	2	2	4	0	0	0	1	0	0
1	1	1	1	0	2	3	1	3	6	3	7	5	5	4	6	2	3	2	1	7	5	2	7	7	6	4	6	7	0	1	0	1	0	0	0	0	0	4	0	0	2	2	4	0	0	0	1	0	0
1	1	1	1	0	4	5	5	6	6	1	1		1	3	2	5	7	1	1	1	1	1	2	4	1	2	1	6	0	1	0	1	0	0	0	0	0	0	0	0	4	2	5	0	0	0	0	1	0
1	1	1	2	0	4		4	4	6	2	2	4	5	4	2	7	7	3	1	7	3	2	5	3	3	2	5	5	0	1	0	1	0	0	0	0	0	0	0	0	3	1	3	0	0	1	0	0	0
1	1	1	2	0	4	4	5	2	6	1	1	5	1	4	2	3	4	7	1	2	1	7	3	3	3	2	2	3	0	1	0	1	0	0	0	0	0	0	0	0	4	1	5	0	0	0	0	1	0
2	1	2	1	0	3	1	1	6	4	2	5	4	2	4	5	7	2	6	3	1	2	1	3	6	2	6	1	1	0	1	0	1	0	0	0	0	0	1	1	0	3	0	1	1	0	0	0	0	0
2	1	2	1	0	3	1	4	6	4	2	3	2	2	4	5	7	2	2	1	1	4	1	6	1	1	1	1	2	0	1	0	1	1	2	0	2	0	1	1	0	2	2	1	1	0	0	0	0	0
2	1	2	1	0	2	3	4	6	6	1	1	2	2	3	1	7	2	2	1	1	1	1	2	3	1	1	1	2	0	1	0	1	1	0	0	0	0	4	0	0	1	2	5	0	0	0	0	1	0
2	1	2	1	0	2	2	1	5	4	2	7	5	1	3	4	1	2	5	1	3	5	8	6	6	1	1	6	6	0	1	0	1	0	2	0	2	0	0	0	0	1	1	3	0	0	1	0	0	0
2	1	2	1	0	1	3	1	1	4	1	1	4	3	3	3	1	1	3	1	1	4	1	6	1	1	2	5	2	1	5	0	1	0	0	0	0	0	2	2	0	1	2	3	0	0	1	0	0	0
2	1	2	1	0	2	3	3	6	4	1	1	4	2	3	2	1	2	2	1	4	4	3	5	1	1	2	4	1	0	1	0	1	0	2	2	2	0	1	0	0	3	2	3	0	0	1	0	0	0
2	1	2	1	0	2	2	2	6	4	2	7	2	2	1	6	7	1	6	4	2	1	1	5	1	3	6	5	1	0	1	0	1	1	0	0	0	0	4	1	0	4	1	3	0	0	1	0	0	0
2	1	2	1	0	3	2	3	6	6	2	2	4	1	3	4	7	3	1	1	3	1	4	2	1	1	2	2	6	0	1	0	1	1	2	2	2	0	0	0	0	3	1	3	0	0	1	0	0	0
2	1	2	1	0	1	4	4	6	5	1	1	2	2	4	3	7	3	2	1	1	2	1	6	3	3	2	1	2	0	1	0	1	0	0	0	0	0	2	2	0	4	1	8	0	0	0	0	0	0
2	1	2	1	0	1	1	2	6	5	3	2	2	4	3	6	7	2	3	2	1	2	7	5	3	1	3	1	1	0	1	0	1	0	0	0	0	0	4	3	0	2	2	6	0	0	0	0	0	1
2	1	2	1	0	2	3	3	1	5	1	2	1	2	2	2	2	2	2	1	2	4	8	3	1	4	2	5	2	0	1	0	1	0	0	0	0	0	4	0	0	2	0	3	0	0	1	0	0	0
2	1	2	1	0	2	4	3	3	4	3	5	3	2	3	2	7	2	6	3	1	3	1	3	5	2	2	1	4	1		1	3	0	0	0	0	0	3	3	0	3	1	5	0	0	0	0	1	0
2	1	2	1	0	4	2	1	1	4	1	1	4	3	4	4	7	3	6	1	1	4	1	6	6	5	1	2	4	0	1	0	1	1	0	2	2	0	1	1	0	2	2	1	1	0	0	0	0	0
2	1	2	1	0	2	3	3	6	3	2	5	2	2	5	4	1	2	6	4	1	5	1	6	6	1	6	7	6	0	1	0	1	0			2	0	1	0	0	3	2	1	1	0	0	0	0	0
2	1	2	1	0	1	2	1	1	4	2	2	2	2	2	3	3	2	6	6	2	6	1	6	6	4	4	7	7	1	5	0	1	1	0	0	1	1	4	4	0	2	0	2	0	1	0	0	0	0
2	1	2	1	0	2		2	4	5	3	2	5	1	5	6	7	2	4	3	1	8	1	6	6	1	3	7	7	0	1	0	1	0	2	0	2	1	1	0	0	2	0	1,2,3,4,5,6,7	1	1	1	1	1	1
2	1	2	1	0	1	2	2	6	4	2	2	2	2	2	2	1	1	3	1	1	2	2	3	1	2	6	7	3	0	1	0	1	0	0	2	2	0	0					5	0	0	0	0	1	0
2	1	2	1	0	4	2	1	2	4	3	4	3	2	5	2	7	3	3	1	1	2	2	3	1	1	1	2	1	0	1	0	1	0	0	0	0	0	1	0	0	2	2	1	1	0	0	0	0	0
2	1	2	1	0	2	2	2	6	4	3	7	3	4	6	6	7	6	3	4	6	7	6	6	1	4	1	7	7	0	1	0	1	0	2	2	2	0	4	4	0	3	2	4	0	0	0	1	0	0
2	1	2	1	0	2	2	2	3	4	2	3	1	3	2	6	5	6	6	6	3	7	8	6	5	6	6	7	1	1	6	1	1	1	0	0	0	1	4	4	1	2	0	7	0	0	0	0	0	0
2	1	2	1	0	2	5	5	6	6	2	3	4	2	3	2	7	3	3	1	1	3	1	4	2	2	3	3	5	1	5	1	1	0	0	0	0	1	2	0	0	3	1	4,5	0	0	0	1	1	0
2	1	2	1	0	2	4	7	6	5	4	7	2	2	2	2	7	1	6	1	2	8	1	3	1	2	7	4	7	0	1	0	1	0	2	2	2	1	0	1	0	3	2	4	0	0	0	1	0	0
2	1	2	1	0	1	2	3	2	4	2	7	5	1	3	3	7	3	4	6	2	4	8	6	1	6	7	1	7	1	2	1	5	0	0	0	0	1	3	3	1	2	0	1	1	0	0	0	0	0
2	1	2	1	0	2	3	3	6	4	2	4	4	3	4	5	4	6	6	3	3	4	2	6	2	3	5	4	5	0	1	0	5	1	1	0	0	1	1	1	0	3	1	3	0	0	1	0	0	0
2	1	2	1	0	2	2	2	6	4	2	3	5	1	4	2	7			1	2	1	1		1	7		4	4	0	1	0	1	0	0	0	0	0	1	2	0	4	2	2	0	1	0	0	0	0
2	1	2	1	0	1	2	2	6	6	1	1	5	1	4	3	7		7	1	1	1	1	4	4	1	1	1	6	0	1	0	1	0			0	1	1	2	0	2	2	2	0	1	0	0	0	0
2	1	2	1	0	3	7	1	1	4	4	5	1	4	2	2	1	1	2	1	2	2	3	5	1	2	2	1	4	0	1	0	1	0	2	0	2	0	2	2	0	2	2	4	0	0	0	1	0	0
2	1	2	1	0	2	4	2	6	4	2	2	2	5	1	2	2	1	6	4	1	2	2	6	6	4	6	1	1	1	5	0	1	0	2	1	2	0	3	3	0	1	2	7	0	0	0	0	0	0
2	1	2	2	0	2	5	4	2	5	3	5	2	2	3	1	7	2	3	2	2	4	1	6	4	1	3	6	6	1	5	1	1	0	0	0	0	0	2	2	0	4	1	8	0	0	0	0	0	0
2	1	2	2	0	2	2	3	6	4	1	5	3	3	3	4	7	3	6	1	2	1	3	3	2	1	3	7	7	1	5	1	5	0	0	0	0	1	3	3	0	4	1	8	0	0	0	0	0	0
2	1	2	2	0	2	2	2	6	4	4	5	3	2	3	2	7	1	2	2	3	3	1	4	2	1	7	6	6	0	1	0	1	0	0	0	0	0	2	0	0	2	1	3	0	0	1	0	0	0
2	1	2	2	0	2	4	2	2	1	1	5	2	2	1	3	1	2	6	3	1	3	2	1	6	3	6	3	3	0	1	0	1	0	0	0	2	0	4	1	0	3	2	7	0	0	0	0	0	0
2	1	2	2	0	2	2	2	6	4	4	5	4	5	3	1	7	2	2	1	1	2	1	5	1	1	1	1	4	1	1	1	1	0	0	0	0	0	2					8	0	0	0	0	0	0
2	1	2	2	0	1	2	2	2	5	2	2	4	3	3	3	7	2	3	1	2	2	1	4	6	1	5	5	6	0	1	0	1	1	0	0	0	0	1	2	0	4	1	1	1	0	0	0	0	0
2	1	2	2	0	1	5	6	6	6	1	2	4	1	3	3	7	4	1	1	1	3	1	4			7	6	4	0	1	0	1	0	0	0	0	0	1	2	0	3	0	.
2	1	2	2	0	2	4	3	6	4	4	7	2	2	3	1	7	2	3	1	1	8	1	2	3	1	2	1	2	0	1	0	1	0	0	0	0	0	3	2	0	2	2	1	1	0	0	0	0	0
2	1	2	2	0	2	4	7	2	7	2	7	2	2	3	2	7	2	1	1	2	1	1	6	2	1	1	1	7	0	1	0	1	0	0	0	0	0	0	2	0	2	0	5	0	0	0	0	1	0
2	1	2	2	0	2	2	2	3	5	2	2	1	3	1	3	7	2	1	1	1	1	1	6	6	1	1	7	3	0	1	0	1	1	0	0	0	0	1	1	0	3	1	1	1	0	0	0	0	0
2	1	2	2	0	2	3	2	6	6	1	1	2	3	3	2	7	2	1	1	1	1	1	5	3	1	1	6	6	0	1	1	1	1	0	0	0	0	3	3	1	1	2	4	0	0	0	1	0	0
2	1	2	2	0	3	2	1		4	3	3	4	2	4	2	7	2	3	2	2	4	1	3	1	3	4	1	3	0	1	0	1	0	2	2	2	0	3	0	0	2	0	6	0	0	0	0	0	1
2	1	2	2	0	2	2	2	6	4	3	2	5	1	3	3	7	2	4	2	1	5	1	6	5	1	2	2	7	0	5	1	6	0	0	0	0	0	1	0	0	1	1	8	0	0	0	0	0	0
2	1	2	2	0	1	5	5	2	6	1	1	2	4	3	1	1	3	1	1	1	1	1	2	2	1	2	3	3	0	1	0	1	0	2	2	2	1	2	2	0	2	0	1	1	0	0	0	0	0
2	1	2	2	0	3	4	2	6	4	3	7	2	2	3	5	7	2	6	3	1	8	1	6	6	2	6	1	7	1	5	1	2	0	2	0	0	0	3	3	0	2	0	2	0	1	0	0	0	0
2	1	2	1	0	1	2	1	3	4	3	2	5	2	3	6	7	2	4	1	1	8	1	6	6	1	6	6	3	0	1	0	1	0	2	2	0	0	3	0	0	1	0	1,2,3,4,5,6	1	1	1	1	1	1
2	1	2	1	0	2	6	1	4	4	2	3	1	2	3	4	2	2	5	3	6	5	1	6	5	1	5	1	7	0	1	0	1	1	2	2	2	0	2	2	1	4	1	4	0	0	0	1	0	0
2	1	2	2	0	3	3	7	6	4	1	1	3	3	4	3	7	1	6	6	2	4	2	6	6	3	7	1	6	0	1	0	1	1	2	0	0	0	0	0	0	4	2	8	0	0	0	0	0	0
2	1	2	2	0	1	2	2	6	4	3	7	2	5	4	2	1	2	3	1	2	1	1	6	1	1	7	3	3	0	1	0	1	0	2	0	0	0	1	0	0	1	2	2	0	1	0	0	0	0
2	1	2	2	0	2	4	4	1	6	2	2	4	2	5	2	7	1	2	1	1	1	1	5	5	1	1	3	5	0	1	0	1	0	0	0	0	1	3	3	0	3	1	3	0	0	1	0	0	0
2	1	2	2	0	2	4	2	6	4	1	2	2	2	3	3	7	2	6	6	1	8	1	6	1	1	6	7	1	1	1	1	1	0	0	0	0	1	4	3	1	3	2	8	0	0	0	0	0	0
2	1	2	2	0	2	4	4	3	6	3	2	5	1	6	6	4	3	2	1	2	8	1	6	6	1	7	6	7	0	1	0	1	0	0	0	0	1	4	1	1	2	0	2	0	1	0	0	0	0
2	1	2	2	0	2	2	3	6	6	1	1	4	3	5	4	7	3	2	2	2	5	1	6	4	1	7	3	6	1	1	1	1	0	2	0	0	0	0	1	0	3	2	1	1	0	0	0	0	0
2	1	2	2	0	2	2	1	6	5	3	2	3	3	5	6	7	3	2	1	3	4	1	3	1	1	2	3	5	0	1	0	1	0	2	0	0	0	0	0	0	3	2	2	0	1	0	0	0	0
2	1	2	2	0	3	5	3	3	6	2	2	3	2	3	3	7	1	2	1	2	4	1	6	3	1	2	3	4	0	1	0	1		0	0	0	0	1	0	0	4	1	3	0	0	1	0	0	0
2	1	2	2	0	2	3	2	1	4	3	4	2	3	3	4	2	2	3	2	1	2	1	2	6	4	2	1	7	0	1	0	1	0	2	2	0	0	3	1	0	2	0	5	0	0	0	0	1	0
2	1	2	2	0	1	2	3	1	5	1	1	1	2	2	4	7	2	1	1	1	1	1	2	1	1	3	1	3	0	1	0	1	0	0	0	0	0	2	0	0	2	1	1,3,4	1	0	1	1	0	0
2	1	2	3	0	4	4	4	2	5	2	7	2	2	3	2	7	2	1	1	2	1	2	2	1	1	2	1	7	0	1	0	1	0	0	0	0	0	1	0	0	4	2	2	0	1	0	0	0	0
2	1	2	1	0	4	2	2	6	4	2	2	2	2	2	2	1	1	3	1	1	2	2	3	1	2	6	7	3	0	1	0	1	0	0	2	2	0	0					5	0	0	0	0	1	0
2	1	2	2	0	2	2	3	6	6	1	1	4	3	5	4	7	3	2	2	2	5	1	6	4	1	7	3	6	0	1	1	1	0	2	0	0	0	0	1	0	3	2	1	1	0	0	0	0	0
1	1	1	3	0	4	6	3	6	4	2	7	5	2	6	2	7	6	2	1	6	3	1	5	3	6	2	1	4	1	5	0	1	0	0	0	0	0	2	2	0	4	1	3	0	0	1	0	0	0
1	1	1	2	0	1	7	7	6	4	1	2	3	2	3	4	7	2	3	3	2	1	8	6	3	6	7	4	3	0	1	0	1	0	0	0	0	0	2	2	1	2	1	2	0	1	0	0	0	0
1	1	1	3	0	1	5	5	6	4	1	1	5	1	6	6	7	6	6	1	1	1	1	6	1	1	1	1	1	0	1	0	1	0	2	2	2	0	0	0	0	4	2	2	0	1	0	0	0	0
1	1	1	3	0	2	2	4	4	6	3	2	5	1	6	2	5	6	6	6	6	8	1	6	6	2	3	1	7	0	1	0	1	0	2	2	0	0	0	0	0	4	2	1	1	0	0	0	0	0
1	1	1	3	0	1	2	3	1	5	2	2	5	1	5	2	5	3	6	1	3	4	7	2	1	1	2	1	3	0	1	0	1	0	0	2	2	0	0	0	0	4	2	1	1	0	0	0	0	0
1	1	1	3	0	1	3	2	2	3	2	2	4	2	4	2	7	2	4	2	2	3	8	6	4	6	5	7	7	0	1	0	1	0	0	0	0	0	1	0	0	3	2	5	0	0	0	0	1	0
1	1	1	3	0	2	2	2	6	4	2	2	2	2	4	3	3	3	3	4	2	3	3	3	4	3	2	1	1	1		0	1	0	2	2	2	0	0	0	0	3	0	1	1	0	0	0	0	0
1	1	1	3	0	4	6	7	6	4	2	2	5	2	3	2	7	3	3	1	3	2	8	3	2	1	1	4	1	0	1	0	1	0	0	0	0	0	0	0	0	3	2	2	0	1	0	0	0	0
1	1	1	3	0	2	6	4	6	5	1	7	5	1	6	3	2	3	4	1	2	4	1	6	2	3	2	1	2	0	1	0	1	0	0	0	0	0	0	0	0	3	2	1	1	0	0	0	0	0
1	1	1	3	0	3	3	2	2	6	1	1	5	1	4	2	7	2	2	1	2	1	3	4	1	1	7	3	4	0	1	0	1	0	0	0	0	0	0	0	0	1	2	2	0	1	0	0	0	0
1	1	1	3	0	2	3	2	2	6	1	1	5		4	2	7	2	4	1	3	3	1	4	2	1	7	4	4	0	1	0	1	0	2	2	2	0	0	0	0	4	2	1	1	0	0	0	0	0
1	1	1	2	0	2	2	2	6	1	1	2	2	4	4	2	1	2	6	1	1	1	1	6	1	2	1	1	2	0	1	0	1	0	0	0	0	0	0	1	0	1	0	2	0	1	0	0	0	0
1	1	1	2	0	1	3	4	6	5	2	2	1	2	3	3	3	2	2	1	2	1	8	2	1	3	2	5	6	0	1	0	1	0	0	0	0	0	2	2	0	4	2	2	0	1	0	0	0	0
1	1	1	2	0	1	3	4	3	5	1	1	3	2	1	4	3	2	2	3	1	3	5	6	6	6	4	7	6	0	1	0	1	0	0	2	2	0	0	2	0	3	2	1	1	0	0	0	0	0
1	1	1	2	0	1	2	2	1	4	1	1	5	1	4	5	4	3	7	3	1	5	2	6	2	4	2	1	1	1	1	0	1	0	2	2	2	0	0	0	0	1	2	1	1	0	0	0	0	0
1	1	1	3	0	2	3	5	4	6	1	1	2	2	3	5	2	2	4	1	1	5	1	4	6	2	2	7	1	0	1	0	1	0	0	0	0	0	0	0	0	3	1	5	0	0	0	0	1	0
1	1	1	3	0	3	2	2	2	6	2	2	4	4	5	2	7	2	6	1	1	3	8	4	1	3	1	2	7	0	1	0	1	0	0	0	0	0	1	0	0	4	1	2	0	1	0	0	0	0
1	1	1	3	0	2	2	1	2	4	2	7	4	5	3	1	1	2	6	6	1	5	3	6	6	2	2	6	7	0	1	1	2	0	2	2	2	0	3	1	0	4	2	5	0	0	0	0	1	0
1	1	1	3	0	2	2	2	6	5	2	2	2	2	4	4	2	3	3	5	1	5	2	3	6	5	2	1	3	0	1	0	1	0	2	2	0	0	1	1	0	4	1	5	0	0	0	0	1	0
1	1	1	1	0	2	3	2		5	2	3	5		6	5	2	2	4	6	2	3	3	2	3	1	1	6	6	0	1	1	1	0	0	0	0		1	1	1	1	0	.
1	1	1	1	0	1	3	3	1	5	3	7	5	1	2	1	7	3	2	1	5	8	8	6	6	6	1	1	1	0	6	1	1	0	0	2	0	0	0	0	0	1	2	1	1	0	0	0	0	0
1	1	1	3	0	3	2	4	3	5	1	1	4	2	4	1	2	2	1	1	2	1	2	3	3	1	2	2	2	0	1	0	1	0	2	0	0	0	0	0	0	3	2	4	0	0	0	1	0	0
1	1	1	1	0	2	3	2	2	6	2	5	4	2	4	2	7	2	2	1	2	1	1	3	1	2	7	2	3	0	1	0	1	0	2	0	0	0	0	0	0	3	0	4	0	0	0	1	0	0
1	1	1	1	0	1	4	5	6	6	2	2	1	2	2	2	1	4	1	1	2	2	2	3	4	6	2	1	3	0	1	0	1	0	2	2	2	0	0	0	0	4	2	1	1	0	0	0	0	0
1	1	1	2	0	3	7	3	1	5	2	2	5	1	6	2	7	2	2	3	2	3	2	6	2	6	1	7	7	0	1	0	1	0	2	0	0	0	0	0	0	4	1	3	0	0	1	0	0	0
1	1	1	2	0	4	7	7	6	4	2	7	5	2	4	2	4	2	3	2	2	2	8	5	2	2	7	4	4	0	1	0	1	0	0	2	0	0	0	0	0	3	2	1	1	0	0	0	0	0
1	1	1	2	0	4	7	3	1	5	2	5	5	1	5	4	7	4	2	2	3	4	1	3	2	6	1	5	4	0	1	0	1	0	2	2	2	0	2	0	0	4	1	3	0	0	1	0	0	0
1	1	1	1	0	2	2	7	1	5	1	3	3	2	6	6	6	6	2	1	6	3	8	2	1	1	1	1	7	0	1	0	1	0	2	2	2	0	0	0	0	4	1	1	1	0	0	0	0	0
1	1	1	1	0	4	5	4	6	7	1	2	5	5	4	1	7	6			2	2	2	2	2	2	1	4	6	0	1	0	1	0	2	0	0	0		0	0	4	2	2	0	1	0	0	0	0
1	1	1	1	0	4	2	2	6	5	1	1	5	1	5	2	2	3	3	3	2	6	4	3	1	1	7	3	1	0	2	1	4	1	0	0		0	0	2		2		7	0	0	0	0	0	0
1	1	1	2	0	1	3	2	1	6	1	1	5	1	5	2	4	3	2	1	6	1	2	3	1	2	2	4	5	0	1	0	1	0	0	0	0	0	0	0	0	4	2	3	0	0	1	0	0	0
1	1	1	1	0	4	1	1	2	6	3	2	5	1	4	3	4	4	2	2	3	5	8	3	1	1	1	5	6	0	1	0	1	0	0	0	0	0	0	0	0	4	2	1	1	0	0	0	0	0
1	1	1	1	0	1	1	1	6	6	1	1	5	1	4	2	7	3	2	1	3	2	8	2	1	1	1	1	1	0	1	0	1	0	2	0	2	0	0	0	0	1	2	3	0	0	1	0	0	0
1	1	1	1	0	2	3	3	6	7	1	7	2	2	2	2	2	2	4	2	1	3	1	6	1	1	7	2	2	0	1	0	1	0	2	2	0	0	0	0	0	4	2	1	1	0	0	0	0	0
1	1	1	1	0	2	4	3	6	5	1	1	5	1	2	2	3	2	2	1	3	2	4	3	1	1	3	1	1	0	1	0	1	0	0	2	2	0	0	0	0			.
1	1	1	2	0	4	4	2	1	1	2	3	3	2	2	2	1	2	6	3	1	2	1	5	4	6	2	4	7	0	1	0	1	0	0	0	0	0	2	0	0	1	2	5	0	0	0	0	1	0
1	1	1	2	0	4	4	5	3	4	3	2	2	2	3	2	1	2	3	1	1	4	2	6	6	1	6	4	5	0	1	0	1	0	2	2	2	0	4	2	1	4	1	3	0	0	1	0	0	0
1	1	1	2	0	2	2	1	3	5	2	5	5		2	2	3	3	6	2	5	4	1	3	4	3	2	7	6	0	1	0	1	0	0	0	0	0	0	0	0	4	2	2	0	1	0	0	0	0
1	1	1	3	0	1	2	1	2	5	2	2	5	1	3	4	6	2	1	1	5	1	8	2	2	1	1	2	3	0	1	0	1	0	2	0	2	0	0	0	0	4	0	1	1	0	0	0	0	0
1	1	1	3	0	1	4	1	6	4	1	1	5	4	3	2	7	1	2	1	2	2	1	6	2	6	1	4	6	0	1	0	1	0	2	2	2	0	1	0	0	3	2	2	0	1	0	0	0	0
1	1	1	3	0	1	2	3	6	4	3	7	5		4	2	7	2	3	2	1	2	8	3	3	2	6	3	6	0	1	0	1	0	2	0	2	0	2	0	0	2	2	4	0	0	0	1	0	0
1	1	1	3	0	2	6	2	5	4	3	2	4	2	5	2	4	3	4	2	2	4	8	3	4	3	2	1	1	1	2	1	4	0	2	0	0	0	1	0	1	2	2	5	0	0	0	0	1	0
1	1	1	3	0	1	3	4	6	2	1	2	5	1	4	2	3	3	2	2	3	4	7	2	2	2	2	1	1	1	2	1	2	0	2	2	2	0	0	0	0	3	2	3	0	0	1	0	0	0
1	1	1	3	0	2	3	4	2	4	2	2	5		6	4	7	1	6	3	4	4	8	6	6	5	4	3	6	0	1	0	1	0	2	2	2	0	3	2	0	3	2	1	1	0	0	0	0	0
1	1	1	3	0	4	4	4	2	5	2	2	4	2	4	2	3	2	3	2	2	3	4	5	3	3	3	2	6	1	2	0	1	0	2	0	2	0	2	0	0	3	1	2	0	1	0	0	0	0
1	1	1	1	0	4	4	3	1	6	3	2	1	3	3	2	1	4	6	1	6	2	1	4	1	3	2	2	1	1	2	0	1	0	0	0	0	0	0	0	0	2	0	1	1	0	0	0	0	0
1	1	1	2	0	2	7	4	6	5	1	1	3	2	4	2	2	2	3	1	3	2	2	2	1	1	1	4	6	0	1	0	1	0	0	0	0	0	0	0	0	4	0	1	1	0	0	0	0	0
1	1	1	2	0	2	2	1	1	3	2	2	5	1	4	2	3	3	3	1	2	1	1	3	1	1	2	1	4	0	1	0	1	0	2	2	2	0	0	0	0	2	0	2	0	1	0	0	0	0
1	1	1	2	0	2	4	4	6	6	2	2	1	1	4	4	1	1	2	1	3	1	1	3	3	2	7	1	3	0	1	0	1	0	2	0	2	0	0	0	0	1	2	1	1	0	0	0	0	0
1	1	1	1	0	2	4	4	3	3	2	3	5	1	5	4	4	2	3	2	6	6	8	4	3	4	7	4	4	0	1	0	1	0	0	0	0	0	0		0	4	1	2	0	1	0	0	0	0
1	1	1	1	0	3	1	1	1	6	2	2	5	1	3	2	4	1	4	1	1	1	1	3	3	2	6	3	7	0	1	0	1	0	0	0	0	0	0	0	0	3	2	1	1	0	0	0	0	0
1	1	1	1	0	3	1	1	2	6	3	2	5	1	5	2	7	2			1	3	5	4	2	2	2	7	7	0	1	0	1	0	0	0	0	0	0	0	0	3	0	2	0	1	0	0	0	0
1	1	1	1	0	1	3	2	6	4	3	4	5	2	3	2	4	5	2	1	3	2	3	5	4	2	2	1	1	0	1	0	1	0	2	2	2	0	1	0	0	4	1	3	0	0	1	0	0	0
1	1	1	2	0	1	7	7	1	4	3	3	5	2	4	5	7	2	3	1			8	6	1	1	2	5	5	1	1	0	1	0	0	0	0	0	0	0	0	4	1	3	0	0	1	0	0	0
1	1	1	2	0	1	2	2	1	4	2	3	2	2	4	2	3	2	2	1	2	2	2	4	1	1	1	1	2	0	1	0	1	0	2	2	2	0	0	0	0	4	2	1	1	0	0	0	0	0
2	1	1	3	0	2	3	4	2	4	2	2	4	1	1	5	2	2	6	4	2	8	8	4	6	2	5	7	7	0	1	1	1	0	0	0	0	0	1	0	0	3	0	5	0	0	0	0	1	0
2	1	1	3	0	1	4	4	3	7	2	5	4	2	3	4	7	2	6	1	1	5	1	6	6	3	5	7	1	0	1	0	1	1	0	0	0	0	0	0	0	4	0	3	0	0	1	0	0	0
2	1	1	3	0	2	5	5	6	6	2	2	5	1	4	2	7	2	1	1	2	2	2	3	3	1	2	3	1	0	1	0	1	0		0	0	0	0	1	0	4	0	3	0	0	1	0	0	0
2	1	1	3	0	2	3	3	6	6	1	1	5	2	3	3	1	2	2	1	1	3	1	4	3	1	4	6	1	0	1	0	1	0	0	0	0	1	1	2	0	2	2	7	0	0	0	0	0	0
2	1	1	3	0	4	4	5	6	5	2	2	1	3	3	2	7	1	2	1	1	2	1	6	5	1	7	1	1	0	1	0	1	0	0	0	0	0	2	0	0	3	2	4	0	0	0	1	0	0
2	1	1	3	0	2	5	3	2	6	1	1	3	2	4	2	7	2	2	1	2	3	4	2	3	1	7	3	5	0	1	0	1	0	0	0	0	0	2	0	0	3	1	3,4	0	0	1	1	0	0
2	1	1	3	0	2	7	7	6	6	2	7	4	1	4	2	7	2	1	1	1	1	2	1	1	1	7	5	3	0	1	0	1	0	0	2	0	0	3	2	0	4	2	7,8	0	0	0	0	0	0
2	1	1	3	0	2	5	5	6	6	1	2	1	2	2	2	1	2	2	1	1	4	8	3	6	2	5	6	1	0	1	0	1	1	0	0	0	0	4	2	0	4	1	2	0	1	0	0	0	0
2	1	1	3	0	4	5	5	6	5	1	2	3	2	3	2	1	1	3	1	1	3	3	3	6	1	4	1	1	0	1	0	1	1	0	0	0	0	3	2	0	4	2	3	0	0	1	0	0	0
2	1	1	3	0	2	5	4	5	6	2	2	4	2	4	2	4	2	1	1	2	2	2	2	3	1	3	1	3	1	5	1	2	0	0	0	0	0	2	1	0	2	1	3	0	0	1	0	0	0
2	1	1	3	0	2	6	4	6	5	3	2	4	2	3	4	7	2	5	1	1	6	1	6	6	3	5	7	1	0	1	0	1	1	0	0	0	0	0	0	0	4	2	3	0	0	1	0	0	0
2	1	1	2	0	3	5	5	6	5	2	2	5	1	4	2	3	2	1	1	3	1	5	5	3	1	2	4	6	0	1	0	1	0	0	0	0	0	1	1	0	4	2	3	0	0	1	0	0	0
2	1	1	2	0	2	2	4	6	6	1	1	4	2	4	2	7	2	1	1	2	3	4	4	3	1	4	1	6	0	1	0	1	0	0	0	0	0	0	0	0	3	2	2	0	1	0	0	0	0
2	1	1	2	0	2	4	3	6	5	1	1	3	1	4	2	7	2	5	3	2	5	4	6	5	2	7	1	1	0	1	0	1	0	2	2	2	0	1	0	0	3	2	2	0	1	0	0	0	0
2	1	1	2	0	1	7	3	6	6	2	2	3	5	4							8	1	3	3	3	7	2	2	0	1	0	1	0	2	0	0	0	1	0	0	4	2	4	0	0	0	1	0	0
2	1	1	2	0	4	7	1	6	4	3	3	1	3	3	4	1	2	5	1	1	5	1	5	2	1	2	1	6	0	1	0	1	1	2	2	2	1	0	0	0	2	2	2	0	1	0	0	0	0
2	1	1	2	0	1	3	4	6	6	2	5	5	1	3	4	3	2	2	1	3	1	1	4	1	1	1	3	4	0	1	0	1	0	0	0	0	0	3	1	0	3	0	6	0	0	0	0	0	1
2	1	1	2	0	2	4	4	6	5	2	2	3	3	4	2	7	4	6	1	2	1	1	4	3	1	7	1	5	0	1	0	1	0	0	0	0	0	3	2	0	2	0	6,7	0	0	0	0	0	1
2	1	1	2	0	2	6	5	6	6	2	2	5	1	4	2	3	5		1	3	3	8	2	3	1	1	3	6	0	1	0	1	0	0	0	0	0	0	0	0	4	1	3	0	0	1	0	0	0
2	1	1	2	0	3	6	4	6	6	1	1	3	3	3	2	3	4	1	1	3	1	8	3	1	1	2	1	1	0	1	0	1	1	2	0	2	0	0	1	0	3	0	7	0	0	0	0	0	0
2	1	1	2	0	2	5	5	1	6	1	2	4	3	4	4	7	3	2	1	1	1	1	6	4	2	2	1	4	0	1	0	1	0	0	0	0	0	3	2	0	2	2	8	0	0	0	0	0	0
2	1	1	2	0	2	7	5	6	6	2	2	2	2	2	4	1	2	2	2	1	1	1	3	4	2	2	1	5	0	1	0	1	1	2	0	2	1	3	2	0	2	2	1	1	0	0	0	0	0
2	1	1	3	0	2	5	5	6	6	2	7	5	1	4	1	4	3	1	1	3	1	5	3	2	2	2	4	4	0	1	0	1	0	0	0	2	0	1	1	0	3	2	3	0	0	1	0	0	0
2	1	1	3	0	3	6	3	3	6	1	1	4	3	4	3	3	3	1	1	2	2	2	2	6	2	1	2	4	0	1	0	1	1	0	0	0	0	0	1	0	3	1	3,4	0	0	1	1	0	0
2	1	1	3	0	3	5	5	6	6	1	1	5	2	3	2	7	2	2	1	2	3	1	4	2	1	2	1	2	0	1	0	1	1	0	0	0	0	3	2	0	4	0	3	0	0	1	0	0	0
2	1	1	3	0	2	5	5	6	6	1	1	5	2	3	2	7	2	2	1	2	2	1	2	6	1	3	5	2	0	1	0	1	0	0	0	0	0	0	0	0	4	0	3	0	0	1	0	0	0
2	1	1	3	0	3	5	5	6	6	1	1	5	1	3	3	4	2	2	1	1	2	4	2	6	1	3	1	4	0	1	0	1	0	0	0	0	0	3	2	0	3	0	5	0	0	0	0	1	0
2	1	1	3	0	2	5	4	6	6	1	1	5	1	4	2	7	3	1	1	2	2	3	4	4	1	2	1	3	0	1	0	1	0	0	0	0	0	0	0	0	3	0	3	0	0	1	0	0	0
2	1	1	3	0	2	5	3	6	7	1	1	2	5	3	6	2	1	3	1	1	5	8	6	6	3	2	1	4	1	5	0	1	1	0	0	0	1	0	2	1	4	1	3	0	0	1	0	0	0
2	1	1	3	0	3	3	4	2	6	1	1	5	1	2	2	7	3	1	1	2	2	2	2	4	2	1	1	2	0	1	0	1	0	0	0	0	0	1	0	0	3	0	3	0	0	1	0	0	0
2	1	1	3	0	2	7	7	6	7	2	2	1	5	3	6	7	2	3	1	1	4	5	3	4	2	1	4	7	0	1	0	1	1	0	0	0	1	2	2	1	3	1	3	0	0	1	0	0	0
2	1	1	3	0	2	7	3	6	7	3	2	1	5	3	6	7	1	3	1	1	5	1	6	4	1	1	3	4	0	1	0	1	1	0	0	0	1	0	2	0	3	1	3	0	0	1	0	0	0
2	1	1	3	0	3	7	4	6	5	2	2	4	2	3	2	7	2	1	1	1	2	1	5	6	1	5	1	2	0	1	0	1	0	0	0	0	0	0	1	0	3	0	4	0	0	0	1	0	0
2	1	1	3	0	3	4	1	6	4	3	5	2	2	3	2	3	2	3	1	1	2	2	6	2	1	2	7	1	0	1	0	1	1	0	0	0	0	1	1	0	4	1	3	0	0	1	0	0	0
2	1	1	3	0	4	4	4	6	5	3	2	4	2	3	4	7	2	3	2	1	2	8	5	4	1	2	7	1	0	1	0	1	1	0	0	2	0	1	1	1	4	1	3	0	0	1	0	0	0
2	1	1	3	0	2	4	3	6	5	2	2	2	3	1	3	1	1	3	1	1	3	1	2	6	2	1	2	1	0	1	0	1	1	0	0	0		3	2	0	4	1	7	0	0	0	0	0	0
2	1	1	3	0	3	5	4	6	3	2	2	2	2	1	3	1	2	3	3	4	5	1	6	6	4	3	7	1	1	6	1	6	1	0	1	0	0	2	2	0	4	1	7	0	0	0	0	0	0
2	1	1	3	0	2	5	5	6	4	3	3	3	2	2	2	1	1	2	1	1	3	1	5	6	1	1	3	2	0	1	0	1	1	0	2	0	0	1	0	0	2	2	8	0	0	0	0	0	0
2	1	1	3	0	4	5	5	5	6	1	1	5	1	5	5	4	3	2	1	2	4	6	4	3	2	1	1	4	0	1	0	1	1	0	0	0	0	2	1	0	2	0	7	0	0	0	0	0	0
2	1	1	3	0	2	5	5	6	6	2	2	5	1	4	2	3	2	2	1	2	1	1	3	1	1	1	1	6	0	1	0	1	0	2	2	2	0	0	0	0	3	2	3	0	0	1	0	0	0
2	1	1	3	0	2	5	4	6	4	2	2	5	1	3	2	7	3	2	1	3	2	4	5	3	6	1	1	5	0	1	0	1	0	0	0	2	0	4	2	0	2	0	4	0	0	0	1	0	0
2	1	1	3	0	1	3	7	6	5	2	2	5	2	5	3	7	2	5	1	2	4	2	6	4	2	1	1	7	0	1	0	1	0	2	2	0	0	1	0	0	4	1	1	1	0	0	0	0	0
2	1	1	3	0	4	7	7	6	6	1	1	4	3	6	5	3	2	1	1	1	8	1	3	3	1	7	7	3	0	1	0	1	0	2	0	0	0	1	1	0	1	2	5	0	0	0	0	1	0
2	1	1	3	0	2	3	4	6	6	1	1	2	3	3	4	3	2	1	1	2	3	3	3	3	2	7	5	3	0	1	0	1	0	0	0	0	0	0	0	0	4	0	4	0	0	0	1	0	0
2	1	1	2	0	2	6	3	6	3	2	2	3	3	4	4	3	2	5	6	1	3	1	6	6	6	6	1	7	0	1	1	4	1	2	2	2	0	1	1	0	3	2	1	1	0	0	0	0	0
2	1	1	1	0	2	5	5	6	6	2	2	5	1	3	3	7	2	1	1	2	2	1	2	4	1	2	6	3	0	1	0	1	0	0	0	0	0	0	0	0	4	0	1	1	0	0	0	0	0
2	1	1	1	0	2	6	4	6	5	1	1	5	1	4	2	2	2	2	1	1	1	8	2	2	2	1	2	2	0	1	0	1	0	0	0	0	0	0	0	0	4	2	8	0	0	0	0	0	0
2	1	1	1	0	2	6	6	2	6	2	2	4	2	3	2	7	2	1	1	1	2	1	4	2	1	4	2	4	0	1	0	1	0	2	2	0	0	4	4	0	4	2	3	0	0	1	0	0	0
2	1	1	1	0	2	6	4	3	6	2	3	3	3		4	7	2	1	1	2	1	8	3	3	1	7	7	4	0	1	0	1	0	0	0	0	0	2	2	0	4	2	.
2	1	1	2	0	2	5	4	6	4	2	7	5	1	4	3	5	4	2	2	1	4	8	4	6	4	6	1	1	0	1	1	4	0	0	0	0	0	1	1	0	3	1	3	0	0	1	0	0	0
2	1	1	2	0	3	6	6	6	5	1	2	5	2	2	2	4	6	1	1	6	6	1	2	1	2	1	1	1	0	1	0	1	0	2	0	0	0	0	0	0	2	2	3	0	0	1	0	0	0
2	1	1	2	0	2	5	1	6	5	4	2	2	3	3	6	1	3	6	1	2	8	2	6	5	2	5	4	1	0	1	0	1	0	0	0	0	0	3	2	0	4	0	3	0	0	1	0	0	0
2	1	1	2	0	2	5	6	6	5	1	1	2	5	3	6	1	2	3	6	1	8	2	5	6	5	5	2	1	0	1	0	1	0	0	0	0	0	3	1	0	4	1	3	0	0	1	0	0	0
2	1	1	2	0	2	6	5	6	6	1	1	3	2	4	2	3	2	2	1	1	1	2	4	2	2	2	4	5	0	1	0	1	1	2	0	0	0	1	1	0	3	1	2	0	1	0	0	0	0
2	1	1	2	0	2	5	4	6	6	1	1	4	5	4	3	7	2	2	1	2	5	8	6	2	1	7	2	6	0	1	0	5	1	2	0	2	0	0	0	0	3	2	1,5	1	0	0	0	1	0
2	1	1	2	0	2	5	4	2	6	1	1	5	1	4	2	2	2	1	1	2	2	3	3	3	1	1	3	5	0	1	0	1	1	2	2	0	0	0	0	0	2	1	1	1	0	0	0	0	0
2	1	1	2	0	2	5	4	6	5	1	1	4	5	4	1	5	3	1	1	3	1	2	3	1	1	1	3	3	0	1	0	1	0	2	0	0	0	0	0	0	4		3	0	0	1	0	0	0
2	1	1	2	0	2	5	5	6	6	1	1	2	3	4	3	1	3	2	1	1	2	1	3	4	1	2	3	7	0	1	0	1	1	2	0	0	0	2	2	0	3	2	5	0	0	0	0	1	0
2	1	1	2	0	1	5	2	6	4	1	2	2	2	3	2	5	2	3	1	1	1	1	6	1	1	2	1	7	0	1	0	1	0	0	2	0	0	2	2	0	3	2	1	1	0	0	0	0	0
2	1	1	2	0	3	6	6	5	6	2	5	2	3	3	3	1	2	6	1	1	6	1	3	3	1	3	1	6	0	1	0	1	1	0	0	0	0	3	0	0	3	2	1	1	0	0	0	0	0
2	1	1	2	0	2	2	1	6	6	1	1	3	2	3	3	2	2	1	1	1	2	1	3	3	6	2	3	4	0	1	0	1	0	2	2	2	0	3	2	0	1	2	8	0	0	0	0	0	0
2	1	1	1	0	1	6	5	6	5	1	1	5	1	4	4	5	6	2	1	2	4	2	2	2	2	1	7	7	0	1	0	1	0	2	2	2	0	0	0	0	3	0	2	0	1	0	0	0	0
2	1	1	3	0	3	5	5	6	3	3	3	2	2	2	1	2	6	6	1	1	2	1	6	6	1	6	7	1	0	1	0	1	0	2	0	2	0	3	3	0	3	1	3	0	0	1	0	0	0
2	1	1	2	0	2	6	4	2	6	2	7	2	2	5	2	7	2	2	1	1	3	1	4	4	2	1	4	3	0	1	1	5	0	0	0	0	0	2	0	0	3	2	3	0	0	1	0	0	0
1	1	1	3	0	2	4	4	3	5	1	1	5	2	5	1	7	3	5	1	2	4	8	4	4	1	2	4	2	0	1	0	1	0	0	2	0	0	0	0	0	3	1	2	0	1	0	0	0	0
1	1	1	3	0	2	5	4	3	6	1	1	4	1	3	2	7	2	2	2	1	3	4	4	3	2	3	1	1	1	5	0	1	0	0	0	0	0	1	1	1	3	0	3	0	0	1	0	0	0
1	1	2	3	0	2	2	2	3	6	1	1	5	1	5	3	2	2	3	1	1	3	1	3	5	1	3	2	7	0	1	0	1	0	0	0	0	0	2	1	0	3	2	5	0	0	0	0	1	0
1	1	2	3	0	4	4	5	3	6	2	5	4	2	4	2	3	2	2	1	1	1	8	3	2	2	3	4	6	0	1	0	1	0	2	2	2	0	0	0	0	4	2	2	0	1	0	0	0	0
1	1	2	3	0	1	3	3	6	4	1	3	4	5	4	2	7	2	2	1	1	2	1	6	1	3	7	1	1	0	1	0	1	0	2	2	2	0	2	0	0	4	2	1	1	0	0	0	0	0
1	1	2	3	0	2	6	3	5	4	2	2	2	2	3	2	1	2	2	2	1	3	1	3	3	1	6	3	6	0	1	0	1	0	0	0	0	0	2	2	0	4	2	3	0	0	1	0	0	0
1	1	2	3	0	1	3	1	1	4	4	2	3	2	3	1	2	2	6	3	2	8	1	5	6	1	4	3	4	0	1	0	1	0	0	0	0	0	4	0	1	2	0	2	0	1	0	0	0	0
1	1	2	2	0	2	7	3	1	4	2	3	3	3	3	3	1	2	3	1	2	4	4	2	1	2	7	1	3	0	1	1	3	0	0	0	0	0	2	0	0	1	1	4	0	0	0	1	0	0
1	1	2	3	0	3	4	3	3	6	1	1	3	2	4	3	7	6	6	2	2	6	1	5	6	2	2	5	6	1	6	1	5	0	0	0	0	0	0	0	0	3	1	5	0	0	0	0	1	0
1	1	2	3	0	2	4	3	3	4	1	1	4	3	2	1	2	1	4	3	1	6	1	2	1	3	4	5	4	1	2	1	2	0	0	0	0	0	0	0	1	2	2	1	1	0	0	0	0	0
1	1	2	3	0	1	4	2		6	2	3	4	1	4	3	3	2	3	1	1	4	1	4	2	3	5	6	6	0	1	0	1	0	0	0	0	0	1	0	0	2	2	4	0	0	0	1	0	0
1	1	2	3	0	2	1	1	3	6	3	5	5	1	3	3	1	2	6	1	2	3	2	4	3	3	5	3	1	1	2	1	2	0	0	0	0	0	0	2	0	3	2	4	0	0	0	1	0	0
1	1	2	3	0	1	2	1	6	6	2	2	5	1	5	2	7	2	4	1	2	3	4	3	3	1	3	1	4	0	1	0	1		0	0	0	0	2	2	0	3	2	4	0	0	0	1	0	0
1	1	2	3	0	2	3	2	6	6	3	5	3	2	4	3	1	2	2	1	2	3	2	4	3	1	1	4	1	0	1	0	1	0	2	0	0	0	1	0	0	3	2	5	0	0	0	0	1	0
1	1	2	3	0	1	4	2	6	6	3	4	2	3	3	6	7	2	4	1	1	5	2	6	4	1	7	7	1	0	1	0	1	0	2	0	0	0	0	0	0	3	0	2	0	1	0	0	0	0
1	1	2	3	0	2	3	4	3	6	2	5	4	3	3	4	7	1	2	1	2	4	2	4	3	2	2	3	1	0	1	0	1	0	0	0	2	0	2	0	0	2	0	4	0	0	0	1	0	0
1	1	2	3	0	2	2	4	3	6	1	1	1	2	1	3	1	1	3	2	1	8	1	3	6	1	4	7	1	1	5	0	1	0	0	0	0	0	1	1	0	3	2	7	0	0	0	0	0	0
1	1	2	3	0	4	3	2	3	6	2	7	4	2	4	2	2	2	2	2	2	4	3	2	4	2	3	2	1	0	1	0	1	0	0	0	0	0	0	0	0	1	2	5	0	0	0	0	1	0
1	1	2	1	0	4	3	2	2	5	2	2	5	1	5	1	1	2	2	1	2	4	1	5	3	1	7	6	7	0	1	0	1	0	2	2	2	0	1	1	1	3	2	2	0	1	0	0	0	0
1	1	2	3	0	2	1	2	2	5	2	5	4	5	4	2	1	2	3	2	2	1	1	1	3	1	2	2	7	1	3	1	2	0	0	0	0	1	2	2	0	2	0	6	0	0	0	0	0	1
1	1	2	3	0	3	4	1	3	4	2	3	5	1	3	2	2	2	3	1	1	4	1	5	6	3	2	3	4	0	1	0	1	0	2	2	2	0	0	0	0	3	0	1	1	0	0	0	0	0
1	1	2	3	0	2	4	4	2	5	2	2	5	1	1	3	7	2	3	2	1	4	1	3	4	3	6	1	4	0	1	0	1	0	0	0	0	0	3	3	0	3	2	7	0	0	0	0	0	0
2	1	2	3	0	2	4	4	6	6	3	7	5	1	3	3	2	6	3	1	1	6	1	6	3	1	7	7	7		1	0	1	1	0	0	0	0	1	0	0	3	2	5	0	0	0	0	1	0
2	1	2	2	0	2	6	4	6	6	1	1	4	3	5	2	7	2	2	1	1	6	1	3	4	3	3	1	3	0	1	0	1	0	0	0	0	0	1	0	0	3	1	5	0	0	0	0	1	0
2	1	2	1	0	2	6	6	5	5	3	5	5	1	3	3	5	2	2	1	3	3	8	4	4	3	2	4	5	1	5	0	1	0	0	0	0	0	1	1	0	3	1	3	0	0	1	0	0	0
2	1	2	2	0	2	6	5	6	6	1	1	4	2	3	3	7	2	1	1	2	3	6	3	4	1	3	7	1	0	1	1	1	1	2	0	0	0	0	0	0	2	1	3	0	0	1	0	0	0
2	1	2	1	0	2	5	2	3	5	3	2	2	3	4	2	7	1	6	1	1	5	2	2	4	1	6	3	3	0	1	0	1	0	2	0	0	0	0	0	0	3	1	2	0	1	0	0	0	0
2	1	2	2	0	1	3	7	3	6	1	1	5	5	4	3	7	3	2	1	2	4	1	3	4	1	2	2	3	0	1	0	1	0	0	0	0	0	1	0	0	3	1	1	1	0	0	0	0	0
2	1	2	2	0	2	4	2	6	5	3	5	3	2	2	2	2	2	2	1	2	2	1	6	2	3	7	5	2	1	1	0	1	0	0	0	2	0	2	2	0	3	2	3	0	0	1	0	0	0
2	1	2	2	0	2	5	6	6	6	2	7	4	2	4	3	3	2	2	2	4	1	4	3	3	1	4	2	2	0	1	0	1	0	0	0	0	0	1	0	0	3	2	4	0	0	0	1	0	0
2	1	2	3	0	2	7	7	6	5	2	3	3	2	4	3	7	1	2	1	2	3	1	3	4	2	2	3	3	0	1	0	1	0	0	0	0	0	2	2	0	3	1	3	0	0	1	0	0	0
2	1	2	1	0	3	6	6	5	6	4	5	2	2	4	4	7	2	2	1	1	3	2	5	6	1	2	2	5	0	1	0	1	0	0	0	0	1	3	2	0	4	1	5	0	0	0	0	1	0
2	1	2	1	0	4	4	4	6	4	3	5	4	2	4	2	1	2	3	2	1	2	1	6	2	3	1	2	7	0	1	0	1	0	0	0	0	0	0	0	1	4	1	3	0	0	1	0	0	0
2	1	2	1	0	1	5	4	6	6	3	7	4	2	4	2	1	2	2	1	2	4	6	5	2	2	6	5	7	0	1	1	5	0	0	0	0	1	1	1	0	4	1	7	0	0	0	0	0	0
2	1	2	1	0	3	4	4	6	4	2	7	2	3	4	2	3	5	3	6	1	3	4	3	2	1	3	1	2	0	1	0	1	0	0	0	0	0	2	1	0	2	0	8	0	0	0	0	0	0
2	1	2	1	0	1	5	3	6	6	2	2	3	2	3	6	7	3	2	1	2	3	5	3	5	2	2	2	1	0	1	0	1	0	0	0	2	0	1	1	0	4	2	3	0	0	1	0	0	0
2	1	2	3	0	4	5	6	5	5	3	3	3	2		2	3	2	2	1	1	4	6	3	2	2	3	3	4	0	1	0	1	0	2	2	2	0	0	2	1	4	1	2	0	1	0	0	0	0
2	1	2	1	0	2	5	4	6	6	2	7	4	2	4	2	7	2	2	2	2	3	1	5	4	1	1	5	7	0	1	0	1	1	0	0	0	0	1	0	0	3	2	3	0	0	1	0	0	0
2	1	2	1	0	2	4	5	5	5	3	3	5	1	4	3	7	2	3	1	2	8	1	4	3	5	6	3	7	0	1	0	1	0	2	2	2	0	3	2	0	4	1	3	0	0	1	0	0	0
2	1	2	1	0	4	4	5	6	5	3	2	1	2	3	3	7	1	1	1	2	3	4	3	4	3	2	1	1	0	1	0	1	0	2	0	2	0	0	0	0	3	1	8	0	0	0	0	0	0
1	1	1	3	0	2	3	2	6	4	3	7	3	1	4	2	7	4	7	1	3	3	3	7	7	2	7	1	1	1	5	1	5	0	0	0	0	0	0	0	0	3	2	2	0	1	0	0	0	0
1	1	1	3	0	4	3	3	3	6	2	5	4	2	4	3	7	2	3	7	2	4	3	3	7	7	7	5	3	1	1	0	1	0	0	0	0	0	0	0	0	4	2	2	0	1	0	0	0	0
1	1	1	3	0	2	4	5	6	4	3	2	5	1	4	2	7	2	2	1	7	1	2	4	3	4	2	4	5	0	1	0	1	0	0	0	0	0		1	0	4	2	3	0	0	1	0	0	0
1	1	1	3	1	2	3	4	6	3	3	2	4	1	4	2	7	7	4	7	7	2	8	2	5	2	2	1	3	0	1	0	1	0	0	0	0	0	0	0	0	3	1	3	0	0	1	0	0	0
1	1	1	3	0	4	5	4	6	7	3	2	4	1	4	4	2	4	3	1	2	4	2	3	2	7	2	5	5	0	1	0	1	0	0	0	2	0	0	0	0	3	0	5	0	0	0	0	1	0
1	1	1	3	0	2	6	3	2	5	2	3	5	1	4	3	3	3	2	7	7	4	1	6	6	7	3	4	7	0	1	0	1	0	0	0	0	0	1	0	0	4	2	2	0	1	0	0	0	0
1	1	1	3	0	2	3	2	4	6	2	5					6	1	2	1			2	6	3	1	7	2	6	0	1	0	1	0	2	2	2	0	1	0	0	4	2	8	0	0	0	0	0	0
1	1	1	3	0	2	5	4		5	2	7	2	3	4	2	2	7	7	7	2	2	2	4	7	1	3	1	5	0	1	0	1	0	0	0	0	0	0	0	0	3	2	3	0	0	1	0	0	0
1	1	1	3	0	2	4	3	6	6	2	7	2	3	3	2	7	7	7	7	7	5	1	3	3	7	2	2	6	0	1	0	1	1	0	0	0	0	1	1	0	3	1	2	0	1	0	0	0	0
1	1	1	3	0	2	5	5	3	5	2	4	5	1	5	4	4	3	7	1	7	2	2	2	2	4	2	1	3	0	1	0	1	0	0	0	0	0	0	0	0	4	2	4	0	0	0	1	0	0
1	1	1	3	0	2	3	2	2	5	2	2	5	2	4	2	3	7	7	1	2	3	1	6	2	1	2	3	6	0	1	0	1	0	0	0	0	0	2	0	0	4	1	2	0	1	0	0	0	0
1	1	1	3	0	4	4	4	5	5	2	2	3	2	3	2	3	7	2	1	1	2	2	3	2	1	2	1	1	0	1	0	1	0	0	0	0	0	1	0	0	2	0	2	0	1	0	0	0	0
1	1	1	3	0	2	3	1	6	6	3	5	2	2	3	3	7	7	7	1	7	4	3	7	7	4	2	4	6	0	1	0	1	0	2	0	0	0	2	0	0	1	2	3	0	0	1	0	0	0
1	1	1	3	0	2	7	3	6	5	1	2	4	3	5	2	7	2	2	7	2	2	6	4	2	6	7	6	7	1	1	0	1	0	0	2	0	0	2	1	0	3	0	1	1	0	0	0	0	0
1	1	1	3	0	2	5	5	6	6	1	1	3	2	3	2	7	3	7	1	2	3	4	3	7	3	1	3	1	0	1	0	1	0	0	0	0	0	0	1	0	4	1	4	0	0	0	1	0	0
1	1	1	3	0	2	5	3	2	5	3	2					7	2	7	1	1	2	2	3	3	6	2	1	3	0	1	0	1	0	0	0	0	0	2	0	0	2	0	3	0	0	1	0	0	0
1	1	1	3	0	4	3	3	6	5	2	5	4	1	4	2	1	2	3	7	1	3	1	1	6	6	3	1	3	0	1	0	1	0	0	0	0	0	1	1	0	4	1	3,4,5,6	0	0	1	1	1	1
1	1	1	3	0	4	3	4	3	5	2	2	4	2	6	4	3	7	5	1	7	6	1	3	1	7	7	5	4	0	1	0	1	0	0	0	0	0	0	0	1	4	2	3	0	0	1	0	0	0
1	1	1	3	0	4	5	4	3	6	2	4	3	3	4	2	2	2	7	1	2	2	2	3	4	6	2	2	2	0	1	0	1	0	0	0	0	0	1	0	1	4	0	5	0	0	0	0	1	0
1	1	1	3	0	2	5	5	6	6	1	1	5	5	4	3	7	7	7	7	2	5	8	4	4	7	2	2	3	0	1	1	5	0	2	0	2	0	2	0	0	3	1	2	0	1	0	0	0	0
1	1	1	3	0	2	7	7	4	6	2	2	5	1	4	3	4	2	4	2	3	6	8	5	3	4	3	3	4	0	1	0	1	0	2	2	2	0	2	1	0	3	0	4	0	0	0	1	0	0
1	1	1	3	0	4	5	2	6	4	2	5	4	2	5	2	2	7	3	1	1	2	1	2	3	7	5	4	6	0	1	0		0	0	0	0	0	1	0	0	2	2	7	0	0	0	0	0	0
1	1	1	3	0	2	3	6	4	4	3	5	4	2	4	2	5	3	3	2	1	2	2	6	1	6	4	4	4	0	1	0	1	0	0	0	0	0	0	0	0	3	0	1	1	0	0	0	0	0
1	1	1	3	0	2	4	7	6	7	2	5	5	1	5	2	7	7	3	7	7	5	3	4	1	4	2	7	7	0	1	0	1	0	2	0	0	0	0	0	0		0	3	0	0	1	0	0	0
1	1	1	3	0	4	5	2	3	4	2	5	4	2	3	1	7	7	2	1	7	2	1	7	1	7	7	1	2	0	1	0	1	0	0	0	0	0	0					3	0	0	1	0	0	0
1	1	1	3	0	4	5	5	2	5	2	5	3	2	4	3	7	7	2	1	2	3	3	4	2	4	2	4	6	1	5	0	1	0	0	0	0	0	1	1	0	3	0	4	0	0	0	1	0	0
1	1	1	3	0	2	4	7	6	5	2	2	5	1	4	1	1	2	7	1	1	2	1	7	2	3	7	3	2	0	1	0	1	0	0	0	0	0	0	0	0	4	2	1	1	0	0	0	0	0
1	1	1	3	0	2	5	4	3	4	2	3	5	1	3	1	4	1	2	3	1	3	1	3	6	4	2	3	7	0	1	1	2	0	0	2	0	0	0	0	0	4	1	1	1	0	0	0	0	0
1	1	1	3	0	3	4	5	6	4	2	2	5	1	4	2	7	2	2	1			2	4	2	4	7	7	5	0	1	0	1	0	0	0	0	0	0	0	0	4	2	4	0	0	0	1	0	0
1	1	1	3	0	4	4	3	1	4	1	1	2	5	3	2	1	2	3	1	2	1	3	6	6	1	2	2	7	0	1	0	1	0	0	0	0	0	2	1	0		2	2	0	1	0	0	0	0
1	1	1	3	0	2	7	2	1	5	2	2	2	2	3	2	7	2	2	1	2	3	1	2	3	3	2	2	6	0	1	0	1	0	0	0	0	1	2	0	0	3	1	1	1	0	0	0	0	0
1	1	1	3	0	2	4	3	2	4	2	4	3	3	4	2	3	2	3	3	2	5	6	1	3	1	4	3	2	1	6	1	6	0	0	0	0	0	3	3	0	2	2	7	0	0	0	0	0	0
1	1	1	3	0	1	6	4	6	6	2	3	5	1	4	3	7	7	7	1	3	3	1	2	7	7	7	3	2	0	1	0	1	0	0	0	0	0	1	0	0	4	1	2,3,8	0	1	1	0	0	0
1	1	1	3	0	1	5	2	4	5	1	1	3	2	4	2	2	2	1	1	2	1	1	4	7	1	1	1	5	1	1	1	5	0	2	2	2	0	0	0	0	3	2	1	1	0	0	0	0	0
1	1	1	3	0	3	5	6	3	5	3	5	4	2	3	3	1	7	5	3	1	2	1	7	3	6	6	6	7	0	1	0	1	0	0	0	0	0	0	0	0	3	0	8	0	0	0	0	0	0
1	1	1	3	0	4	7	1	1	4	2	2	4	3	3	4	7	7	3	2	7	8	1	4	4	4	4	2	6	0	1	0	1	0	0	0	0	0	0	0	0	3	0	3	0	0	1	0	0	0
1	1	1	3	0	2	3	3	4	6	3	5	2	2	3	2	1	1	2	1	7	5	2	4	6	5	3	4	6	0	1	0	1	0	2	2	2	0	1	0	0	2	1	4	0	0	0	1	0	0
1	1	1	3	0	4	5	5	4	6	2	2	5	1	3	3	1	2	2	1	1	5	3	6	6	6	2	4	7	0	1	0	1	0	2	0	0	0	2	0	0	4	1	1	1	0	0	0	0	0
1	1	1	3	0	2	3	5	6	5	3	7	5	1	3	2	7	2	3	7	7	3	8	2	6	6	5	2	6	1	1	0	1	0	0	0	0	0	1	1	0	4	1	8	0	0	0	0	0	0
2	1	2	1	0	2	6	4	5	6	2	2	5	1	2	4	7	2	1	1	2	4	1	2	6	2	1	6	4	0	1	0	1	1	2		0	0	3	2	0	3	0	3	0	0	1	0	0	0
2	1	2	1	0	2	6	6	3	6	1	1	4	1	4	3	7	4	2	2	2	2	1	2	4	1	1	1	1	0	1	0	1	1	0		0	0	0	1	0	3	1	3	0	0	1	0	0	0
2	1	2	1	0	2	4	3	4	6	2	7	4	5	3	2	7	2	2	2	2	1	1	1	6	1	3	1	4	0	1	0	1	1	0		0	0	3	1	0	2	1	3	0	0	1	0	0	0
2	1	2	1	0	4	6	3	6	6	2	5	5	1	4	6	7	2	3	2	1	4	3	6	6	1	6	2	2	0	1	0	1	1	0		0	0	0	1	0	4	0	3	0	0	1	0	0	0
2	1	2	2	0	2	7	4	6	6	3	5	4	2	1	2	7	1	1	1	2	4	1	5	6	1	2	7	7	0	1	0	1	1	2		2	0	0	1	0	2	2	2	0	1	0	0	0	0
2	1	2	2	0	2	5	5	1	5	1	1	5	5	4	6	7	2	2	1	1	1	1	4	1	1	1	1	1	0	1	0	1	1	0		0	0	0	3	0	2	0	3	0	0	1	0	0	0
2	1	2	2	0	2	5	5	4	6	3	2	3	2	3	2	2	2	2	1	1	5	2	3	5	2	4	1	2	0	1	0	1	1	0	0	0	1	3	3	0	3	1	3	0	0	1	0	0	0
2	1	2	2	0	4	4	4	6	5	2	2	5	1	4	3	7	2	2	1	2	3	8	2	3	1	1	1	7	0	1	0	1	1	0		0	0	2	1	0	3	2	8	0	0	0	0	0	0
2	1	2	2	0	2	3	4	6	6	1	5	1	5	2	2	3	2	4	1	2	3	8	3	4	2	5	1	1	1	5	1	5	1	0		2	1	3	0	0	2	1	3	0	0	1	0	0	0
2	1	2	2	0	2	6	6	6	6	3	5	2	2	2	3	7	2	2	1	1	6	3	1	3	1	2	1	4	0	1	0	1	1	0		0	0	3	3	0	3	1	3	0	0	1	0	0	0
2	1	2	1	0	1	5	5	6	6	2	2	2	3	5	6	7	2	2	1	1	6	2	5	6	1	4	1	3	0	1	0	1	1	0		0	0	2	4	0	4	1	3	0	0	1	0	0	0
2	1	2	1	0	2	5	5	5	6	2	2	5	2	3	4	1	1	2	1	1	2	1	2	2	1	7	1	5	0	1	0	1	0	2		2	0	1	1	0	3	2	3	0	0	1	0	0	0
2	1	2	1	0	2	7	6	3	6	2	2	1	2	3	1	7	2	3	1	1	4	1	5	5	2	2	5	6	0	1	0	1	1	0		0	0	2	2	0	4	1	4	0	0	0	1	0	0
2	1	2	1	0	2	5	5	4	6	2	2	5	1	3	5	3	2	3	2	2	3	1	4	6	6	1	1	7	1	5	0	1	1	0		0	1	2	1	0	2	2	4	0	0	0	1	0	0
2	1	2	1	0	3	3	3	2	6	3	5	3	2	2	2	7	2	3	1	2	3	2	4	6	2	6	1	7	1	5	0	5	1	0		0	1	3	2	0	3	1	5	0	0	0	0	1	0
2	1	2	1	0	1	5	5	4	6	1	1	4	1	2	2	1	2	1	1	2	3	2	2	4	1	1	1	4	0	1	0	1	0	0		0	0	1	2	0	3	0	3	0	0	1	0	0	0
2	1	2	1	0	3	6	6	6	6	3	7	2	5	4	2	1	2	1	1	1	2	1	6	5	1	7	7	7	0	1	0	1	0	2		0	0	3	2	0	2	2	8	0	0	0	0	0	0
2	1	2	1	0	4	3	5	6	6	3	5	3	2	5	2	1	2	2	1	2	3	1	5	4	1	5	3	7	1	1	0	1	1	0	2	2	1	3	1	0	3	1	4	0	0	0	1	0	0
2	1	2	1	0	4	2	5	6	5	3	4	3	2	5	3	7	2	3	1	1	4	1	6	6	1	6	5	6	1	1	0	1		2		2	1	3	2	0	4	0	4	0	0	0	1	0	0
2	1	2	1	0	2	5	5	6	6	3	5	5	2	4	3	7	2	2	1	1	8	8	1	5	1	5	1	6	0	1	0	1	1	0		2	0	4	0	0	4	1	5	0	0	0	0	1	0
2	1	2	1	0	4																																						.
2	1	2	1	0	3	6	5	4	6	4	7	3	2	2	2	1	2	2	1	1	3	1	5	6	3	1	4	5	0	5	0	1	1	0		0	0	2	2	0	4	1	4	0	0	0	1	0	0
2	1	2	1	0	4	3	5	3	5	4	4	5	1	1	2	7	2	6	2	2	4	1	5	4	1	6	2	7	0	5	1	5	1	2		0	0	2	0	0	3	1	3	0	0	1	0	0	0
2	1	2	1	0	3	6	2	6	5	1	1	2	2	3	1	7	2	2	1	2	3	1	2	5	1	1	2	3	0	1	0	1	0	0		0	0	1	2	0	2	0	2	0	1	0	0	0	0
2	1	2	1	0	2	7	7	6	4	3	5	2	2	1	2	1	2	2	1	1	1	1	6	6	1	1	2	7	0	5	0	1	0	2		0	0	2	4	0	1	2	3	0	0	1	0	0	0
2	1	2	1	0	2	6	2	5	6	2	7	5	3	3	3	7	3	2	1	1	3	2	2	6	1	1	2	7	0	1	0	1	1	0		0	0	0	2	0	2	1	1	1	0	0	0	0	0
2	1	2	2	0	3	5	5	6	6	2	5	3	5	3	2	3	2	2	1	2	8	2	4	5	1	3	1	7	1	1	0	1	0	2		0	0	1	4	0	3	1	5	0	0	0	0	1	0
2	1	2	2	0	2	5	5	6	6	2	2	4	2	3	3	7	2	2	1	2	3	1	3	6	1	3	1	6	0	1	0	1	0	2		0	0	0	2	0	2	0	3	0	0	1	0	0	0
2	1	2	2	0	2	4	2	4	5	4	7	3	2	4	3	7	6	2	1	1	3	1	3	6	1	6	1	7	0	1	0	1	0	2		0	0	4	2	0	3	1	5	0	0	0	0	1	0
2	1	2	2	0	2	3	3	6	6	1	1	5	1	3	4	2	1	2	1	2	2	1	5	6	1	7	1	1	0	1	0	1	1	2		0	0	2	2	0	3	2	5	0	0	0	0	1	0
2	1	2	2	0	2	4	4	3	6	3	7	2	5	2	4	1	4	1	1	1	2	1	4	6	1	4	7	7	0	1	0	1	0	0		0	0	2	1	1	3	1	2	0	1	0	0	0	0
2	1	2	2	0	1	7	5	4	6	2	7	5	1	4	2	1	2	1	1	1	1	1	3	3	1	3	1	7	0	1	0	1	0	2		2	1	1	0	0	3	2	1	1	0	0	0	0	0
2	1	2	3	0	2	6	5	6	6	3	5	2	3	3	2	7	2	1	1	2	2	1	1	4	1	6	1	7	0	1	0	1	1	0		0	0	3	2	0	4	1	3	0	0	1	0	0	0
2	1	2	3	0	2	5	5	5	6	1	2	5	1	3	3	7	2	1	1	1	2	1	1	3	1	1	1	4	0	1	0	1	0	0			0	0	1	0	3	2	5	0	0	0	0	1	0
2	1	2	3	0	2	7	7	6	6	2	5	4	1	3	3	7	2	2	2	1	1	1	4	3	1	5	1	7	0	1	0	1	0	0		0	0	2	1	0	3	1	4	0	0	0	1	0	0
2	1	2	3	0	2	6	5	5	6	3	2	3	2	3	3	2	4	5	1	1	2	6	3	6	1	4	1	1	1	1	1	1	1	2		0	0	1	2	0	4	1	4	0	0	0	1	0	0
2	1	2	3	0	2	2	2	2	6	2	5	5	5	3	2	1	2	2	1	2	2	1	2	2	2	5	1	7	0	1	0	1	1	0		0	0	2	2	0	2	0	4	0	0	0	1	0	0
2	1	2	3	0	2	4	5	5	6	3	2	3	2	3	3	7	1	4	1	2	2	3	3	4	1	4	1	3	0	1	0	1	1	0		2	0	2	2	0	3	0	4	0	0	0	1	0	0
2	1	2	3	0	2	5	6	2	6	2	2	5	2	3	2	7	2	3	2	1	4	1	5	6	1	4	1	6	0	1	0	1	1	0		0	0	0	2	0	3	1	4	0	0	0	1	0	0
2	1	2	3	0	2	5	3	3	6	3	2	5	2	6	2	7	3	1	1	2	2	1	2	4	1	2	4	4		1	0	1	0	0		0	0	1	1	0	3	1	6	0	0	0	0	0	1
2	1	2	3	0	2	5	5	1	6	2	2	3	2	3	3	1	2	1	1	2	2	8	3	6	1	2	1	1	1	5	1	5	0	0		0	0	3	3	0	2	0	1	1	0	0	0	0	0
2	1	2	3	0	2	4	4	6	6	2	2	5	1	4	4	7	2	2	2	2	4	8	2	6	2	1	1	1	1	5	1	5	0	0		0	0	2	2	0	3	0	2	0	1	0	0	0	0
2	1	2	3	0	2	3	5	6	6	3	2	3	2	3	5	1	3	2	2	1	3	3	3	4	2	2	5	7	0	1	0	1	1	0		0	0	1	2	0	3	2	4	0	0	0	1	0	0
2	1	2	3	0	2	6	5	6	6	2	5	4	5	3	2	7	2	1	1	1	2	4	1	2	1	2	1	6	0	1	0	1	1	0		0	0	2	0	0	3	1	2	0	1	0	0	0	0
2	1	2	3	0	3	6	5	6	5	4	5	2	3	6	2	1	2	2	1	1	2	1	6	6	1																		.
2	1	2	3	0	2	1	1	3	6	1	7	3	3	3	2	7	2	2	1	2	2	1	1	4	1	6	1	6	0	1	0	1	0	0		0	0	3	1	0	3	1	2	0	1	0	0	0	0
2	1	2	3	0	2	5	4	6	6	2	2	5	1	4	2	7	2	2	1	2	1	1	3	4	1	7	1	5	0	1	0	1	0	0		0	0	0	0	0	3	2	2	0	1	0	0	0	0
2	1	2	3	0	2	7	5	4	6	4	7	2	2	1	6	2	3	2	1	1	1	8	4	6	2	2	6	6	0	1	0	1	0	0		0	0	3	3	0	4	2	5	0	0	0	0	1	0
2	1	2	3	0	2	2	2	4	6	3	5	3	3	3	3	7	2	1	1	2	4	1	2	3	1	2	1	6	0	1	0	1	0	0		0	0	2	2	0	3	1	2	0	1	0	0	0	0
1	1	1	3	1	2	4	5	6	5	3	2	5	1	5	4	2	7	7	1	7	3	5	7	3	3	2	5	3	1	5	0	1	0	0	0	0	0	1	0	1	3	1	8	0	0	0	0	0	0
1	1	1	1	0	1	3	2	6	5	2	2	2	2	2	3	7	1	3	1	3	4	8	2	1	3	2	1	1	0	1	0	1	0	0	0	0	0	0	0	0	2	2	3	0	0	1	0	0	0
1	1	1	1	0	3	5	5	6	5	3	7	1	1	2	2	2	1	3	1	2	8	4	3	3	7	2	1	1	0	1	0	1	0	0	0	0	0	0	0	0	3	2	.
1	1	1	3	0	2	5	5	1	6	2	7	5	1	4	4	3	4	7	7	7	2	2	3	2	1	2	2	4	0	1	0	1	0	0	0	0	0	0	1	0	4	1	4	0	0	0	1	0	0
1	1	1	3	0	2	3	2	2	4	2	2	4	1	4	2	7	7	2	7	5	1	8	2	2	1	2	1	1	0	1	0	1	0	2	2	2	0	0	0	0	1	2	1	1	0	0	0	0	0
1	1	1	3	0	2	2	2	6	5	2	2	4	2	5	1	2	2	3	1	2	3	8	2	7	7	2	2	6	0	1	0	1	0	0	2	2	0	3	0	0	3	0	3	0	0	1	0	0	0
1	1	1	2	0	4	1	1	1	5	1	2	3	2	3	2	7	7	3	7	2	3	1	6	3	6	1	2	2	0	1	0	1	0	2	2	0	0	0	0	0	3	2	1	1	0	0	0	0	0
1	1	1	1	0	2	2	2	2	4	3	5	4	5	6	3	7	7	6	2	1	8	8	3	1	7	7		7	0	1	0	1	0	2	0	0	0	3	0	0	4	2	8	0	0	0	0	0	0
1	1	1	2	0	1	3	3	6	4	4	2	1	2	1	3	7	7	2	1	1	2	1	4	1	3	1	1	3	0	5	0	1	0	2	2	2	0	2	0	0	2	2	3	0	0	1	0	0	0
1	1	1	2	0	4	6	4	5	5	1	5	5		6	2	6	7	7	1	1	3	1	6	6	4	2	7	7	1	2	0	1	1	0	0	0	0	2	1	0	3	0	6	0	0	0	0	0	1
1	1	1	2	0	2	4	4	6	6	1	1	5	1	5	3	5	2	3	2	4	8	2	5	2	5	2	7	3	0	1	0	1	0	2	2	2	0	0	0	0	4	1	.
1	1	1	1	0	2	4	2	4	7	3	3	5	1	4	2	7	2	2	7	1	4	1	3	3	7	7	5	6	0	1	0	1	0	0	0	0	1	1	1	1	4	1	3	0	0	1	0	0	0
1	1	1	2	0	2	1	1	6	6	2	2	3	3	3	3	7	7	2	7	7	1	1	5	4	3	1	2	6	1	6	0	1	0	0	0	0	0	2	2	0	3	1	4	0	0	0	1	0	0
1	1	1	1	0	1	1	1	6	4	2	2	4	2	2	3	7	3	2	1	2	4	6	7	3	4	2	6	1	0	5	0	1	0	2	2	2	0	1	0	0	3	2	2	0	1	0	0	0	0
1	1	1	2	0	1	2	3	6	5	3	7	3	2	4	4	2	3		7	1	5	4	4	3	4	2	4	5	0	1	0	1	0		0	0	0	0	0	0	3	1	3	0	0	1	0	0	0
1	1	1	2	0	2	7	2	5	5	3	5	3	3	4	3	7	7	7	1	1	4	1	4	4	7	2	3	7	0	1	0	1	0	0	0	0	0	1	1	0	3	2	3	0	0	1	0	0	0
1	1	1	3	0	1	2	3	6	4	2	7	4	5	4		3	2	2	1	7	4	2	6	1	2	2	6	6	0	1	0	1	0	0	0	0	0	2	2	0	4	2	4	0	0	0	1	0	0
1	1	1	3	0	2	6	4	4	5	3	2	3	2	3	1	7	7	7	1	7	3	3	3	4	1	2	2	5	0	1	0	1	0	0	0	0	0	0	1	0	3	1	2	0	1	0	0	0	0
1	1	1	3	0	2	2	3	2	6	1	1	3	3	3	2	2	6	7	7	7	2	2	7	4	3	7	2	1	0	1	0	1	0	0	0	0	0	1	0	0	3	1	5	0	0	0	0	1	0
1	1	1	2	0	1	4	4	2	5	1	1	5	1	4	2	7	7	7	1			8	7	7	1	7	1	6	0	1	0	1	0	0	0	0	0	0	0	0	3	2	1	1	0	0	0	0	0
1	1	1	2	0	2	5	3	3	5	3	2	3	2	3	3	7	1	7	7	7	1	3	5	3	3	2	5	7	0	1	0	1	0	0	0	0	0	0	0	0	3	1	4	0	0	0	1	0	0
1	1	1	3	0	3	7	5	6	4	2	5	5	1	1	2	7	1	7	4	7	3	8	7	7	7	6	6	6	0	1	0	1	1	0	1	0	0	3	0	0	4	0	7	0	0	0	0	0	0
1	1	1	1	0	2	5	4	2	5	2	2	3	5	3	2	3	3	7	1	7	3	8	3	2	7	1	5	6	0	1	0	1	0	0	0	0	0	1	0	1	3	2	3	0	0	1	0	0	0
1	1	1	1	0	2	5	4	4	5	3	2	3	1	3	4	4	4	3	2	2	4	5	4	3	7	2	3	4	0	1	0	1	0	0	0	0	0	1	0	0	4	0	3	0	0	1	0	0	0
1	1	1	1	0	1	7	5	4	4	3	2	3	1	2	3	4	5	2	1	4	7	4	3	3	7	2	5	4	0	1	0	1	0	0	0	0	1	0	0	0	4	1	3	0	0	1	0	0	0
1	1	1	1	0	1	4	3	6	4	4	2	5	2	5	6	4	5	5	3	1	5	4	6	6	6	4	7	6	0	1	0	1	1	2	0	2	1	2	0	0	4	2	1	1	0	0	0	0	0
1	1	1	2	0	2	6	6	2	4	2	7	5	1	4	2	4	2	3	7	2	7	7	5	7	7	2	7	7	0	1	0	1	0	0	2	2	1	0	0	0	4	1	1	1	0	0	0	0	0
1	1	1	3	0	1	4	5	2	6	2	2	5	1	4	3	7	2	1	1	4	2	2	3	2	1	2	4	5	0	1	0	1	0	0	2	2	0	0	0	0	4	1	4	0	0	0	1	0	0
1	1	1	3	0	2	2	2	2	5	3	5	4	3	4	6	7	7	2	1	7	4	2	6	2	4	1	1	5	0	1	0	1	0	0	2	0	0	2	0	0	4	2	6	0	0	0	0	0	1
1	1	1	3	0	4	4	4	2	5	2	2	3	2	3	3	2	7	4	4	4	2	2	3	6	7	4	1	1	0	1			0	0	0	0	1	0	0	0	4	1	1	1	0	0	0	0	0
1	1	1	2	0	2	1	1	1	6	1	1	4	2	3	2	2	2	5	1	1	1	2	7	7	1	4	1	2	0	1	0	1	0	2	2	2	0	3	4	0	3	2	3	0	0	1	0	0	0
1	1	1	3	0	1	7	1	3	6	1	1	5	1	4	3	7	3	7	7	7	3	3	5	1	1	1	2	1	0	1	0	1	0	0	0	0	0	1	1	0	2	1	4	0	0	0	1	0	0
2	1	1	3	0	2																																						.
2	1	1	3	0	4	4	5	6	5	2	2	3	3	3	2	7	2	2	1	2	2	2	6	2	1	1	2	1	0	1	0	1	1	0	0	0	0	3	1	0	3	2	6	0	0	0	0	0	1
2	1	1	2	0	2	5	5	5	3	4	5	2	2	1	2	3	2	2	3	3	4	8	3	6	2	5	4	1	0	1	0	1	0	2	2	2	0	2	0	0	4	2	1	1	0	0	0	0	0
2	1	1	1	0	2	4	3	6	5	2	7	5	1	4	3	7	6	1	1	6	2	8	6	2	1	7	7	7	0	1	1	1	1	0	0	0	0	1	1	0	3	1	3	0	0	1	0	0	0
2	1	1	2	0	2	4	4	3	4	3	5	3	2	3	4	7	2	5	1	1	3	2	6	3	2	2	3	2	0	1	0	1	0	0	0	0	0	1	1	0	3	0	1	1	0	0	0	0	0
2	1	1	3	0	4	3	5	6	5	4	5	2	2	2	6	7	2	3	1	1	8	1	3	6	1	6	4	1	1	5	0	1	1	2		2	0	3	3	0	4	1	5	0	0	0	0	1	0
2	1	1	2	0	2	7	7	6	6	1	3	5	1	6	5	7	3	2	2	2	3	3	6	3	1	2	2	1	0	1	0	1	0	0	0	0	0	2	3	0	2	1	4	0	0	0	1	0	0
2	1	1	3	0	3	4	4	6	6	2	2	3	2	3	1	3	2	2	1	1	2	7	4	4	1	1	3	3	0	1	0	1	0	0	0	0	0	1	1	0	4	1	3	0	0	1	0	0	0
2	1	1	1	0	2	7	7	6	4	2	3	5	1	6	6	3	2	2	1	3	5	8	6	4	5	7	4	6	0	1	0	1	0	0	2	2	0	0	0	0	3	2	2	0	1	0	0	0	0
2	1	1	2	0	1	5	6	6	6	2	2	5	3	6	4	7	3	2	1	2	1	2	6	2	1	2	1	6	0	1	0	1	0	0	0	0	1	3	3	0	4	0	4	0	0	0	1	0	0
2	1	1	1	0	1		3	1	5	1	1	3	2	2	2	7	1	6	5	1	5	8	6	3	1	1	1	4	0	1	0		0	0	0	0	0	3	0	0	3	2	5	0	0	0	0	1	0
2	1	1	1	0	1	7	1	6	3	1	1	5	5	4	1	7	2	2		2	8	1	2	2	2	1	1	1	0	1	0	1	0	2	2	2	0	0	1	0	3	2	1	1	0	0	0	0	0
2	1	1	1	0	2	4	6	6	5	1	1	3	2	3	5	2	3	2	1	4	2	8	3	3	1	1	3	6	0	1	0	1	1	2	0	0	0	0	0	0	3	1	3	0	0	1	0	0	0
2	1	1	3	0	2	4	2	4	4	3	2	4	2	1	3	7	6	2	3	1	6	3	6	1	4	1	2	4	0	1	0	1	0	0	0	0	0	3	2	1	2	0	4	0	0	0	1	0	0
2	1	1	3	0	1	4	3	6	6	1	1	5	1	4	2	7	2	1	1	2	3	1	4	2	1	2	1	5	0	1	0	1		0	0	0	0	2	2	0	3	0	4	0	0	0	1	0	0
2	1	1	3	0	2	2	4	6	4	2	7	2	2	6	6	7	1	2	1	6	7	1	6	1	1	6	1	7	0	1	1	1	1	0	0	0	0	2	0	0	4	1	4	0	0	0	1	0	0
2	1	1	3	0	2	3	2	6	7	3	2	4	5	1	2	7	1	4	1	1	8	1	6	1	1	1	1	3	1	2	0	5	0	0	0	0	0	3	0	0	2	0	4	0	0	0	1	0	0
2	1	1	3	0	3	7	6	6	4	1	1	2	3	6	3	1	1	2	1	1	8	6	6	6	1	1	1	1	0	1	0	1	0	2	2	2	0	2	0	0	1	2	5	0	0	0	0	1	0
1	1	1	3	0	4	4	1	6	5	2	2	5		3	2	4	4	6	2	1	2	2	6	6	7	2	6	1	0	1	0	1	0	2	1	1	0	0	0	0	3	2	8	0	0	0	0	0	0
1	1	1	1	0	4	4	7	6	7	3	7					7	3	3	7			1	3			7	1	1	0	1				0			0	0					.
1	1	1	1	0	1	5	4	5	5	3	3	5	2	4	6	1	1	6	1	2	6	8	7	2	7	6	7	7	0	1			0	0	2	0	0	0	0	0	4	2	2	0	1	0	0	0	0
1	1	1	1	0	1	3	3	1	5	2	2	3	2	2	2	3	3	2	2	4	2	2	3	3	2	2	1	1	0	1	0	1			2	2	0						2	0	1	0	0	0	0
1	1	1	3	0	1	7	4	3	5	3	7	5	1	3	6	7	7	6	3	7	8	1	6	6	6	6	3	7	1	5	1	1	0	0	1	0	0	0	0	0	4	1	4	0	0	0	1	0	0
1	1	1	2	0	4	7	2	6	6	3	2				4	3	2	3	7	2	2	8	2	2	4		4	6	0	1	0	1	0	0	2	2	0	0	0	0	3	1	1	1	0	0	0	0	0
1	1	1	3	0	3	2	2	6	6	5	5	5	3	2	2	7	7	3	7	2	3	1	3	5	7	3	1	5	0	1	0	1	0	0	0	0	0	1	0	0	3	1	2	0	1	0	0	0	0
1	1	1	2	0	2	3	3	5	4	2	1	3	2	2	3	1	1	7	7	1	3	8	4	4	3	2	4	2	0	1	0	1	0	0	2	0	0	0	0	0	2	2	1	1	0	0	0	0	0
1	1	1	3	0	3	2	2	5	5	3	7	5	4	6	6	6	7	7	7	3	8	1	6	1	1	6	7	7	0	1	0	1		0	0	0	0	0	0	0		0	.
1	1	1	2	0	4	5	4	4	6	2	2	5	1	4	2	1	1	2	2	2	3	4	4	2	6	2	4	5	0	1	0	3	0	0	2	0	0	0	0	0	4	1	7	0	0	0	0	0	0
1	1	1	3	0	2	3	3	6	4	3	7	2	5	5	2	1	2	3	2	1	6	4	5	2	4	2	5	6	1	6	0	1	1	0	0	0	0	1	0	0	2	2	1	1	0	0	0	0	0
1	1	1	2	0	2	5	5	6	6	3	2	4	3	5	2	7	7	3	7	7	3	1	7	6	4	2	4	5	0	1	0	1	0	0	0	0	0	4	1	0	3	0	3	0	0	1	0	0	0
1	1	1	2	0	3	6	5	6	6	3	2	5	1	4	2	3	7	3	7	7	3	3	3	4	3	2	1	6	0	1	0	1	0	0	0	0	0	1	0	0	4	1	3	0	0	1	0	0	0
1	1	1	2	0	2	6		1	5	3	7	2	5	2	2	7	7	7	7	7	3	3	7	7	7	5	7	7	0	1	0	1	0	2	2	2	0	2	1	0	4	1	2	0	1	0	0	0	0
1	1	1	2	0	1	4	5	6	6	2	2	4	3	5	5	7	7	4	7	7	3	6	4	7	6	1	1	1	0	1	0	1	0	0	0	0	0	1	1	0	2	0	2	0	1	0	0	0	0
1	1	1	2	0	4	5	5	6	5	2	2	4	3	5	4	7	7	7	1	3	3	8	3	3	7	2	1	4	0	1	0	1	0	0	0	1	0	0	0	0	4	1	2	0	1	0	0	0	0
1	1	1	2	0	1	4	4	1	5	3	2	3	2	2	2	2	3	3	3	2	1	1	2	2	2	1	1	1	0	1	0	1	0	2	2	2	0	0	0	0	3	2	2	0	1	0	0	0	0
1	1	1	2	0	2	6	4	3	6	1	2	5	1	4	4	7	2	7	7	7	2	3	4	3	2	2	4	4	0	1	0	1	0	0	0	0	0	0	0	0	3	1	2	0	1	0	0	0	0
1	1	1	2	0	2	4	3	6	6	1	7	3	2	2	3	7	7	2	1	2	2	8	4	7	7	7	2	1	0	1	0	1	0	0	2	2	0	0					8	0	0	0	0	0	0
1	1	1	1	0	2	5	3	1	6	3	2	1	3	4	4	4	2	2	2			8	4	3	1	5	4	1	0	1	0	1	0	2	0	0	0	3	0	0	2	1	1	1	0	0	0	0	0
1	1	1	1	0		6	5	6	6	1	2	5	2	1	1	3	7	4	1	1	8	8	6	7	4	7	1	7	0	1	0	1	0	0	0	0	0	0	0	0	1	2	8	0	0	0	0	0	0
1	1	1	1	0	2	5	5	5	6	3	7	3	2	3	5	2	2	3	3	1	3	7	4	3	4	3	3	6	0	1	0	1	0	0	2	2	0	1	1	0	3	0	3	0	0	1	0	0	0
1	1	1	1	0	2	5	5	6	6	1	3	5	1	4	4	2	2	2	1	2	4	4	5	4	6	4	2	7	0	1	0	1	0	2	2	0	0	1	0	0	4	1	1	1	0	0	0	0	0
1	1	1	1	0	3	3	3	6	6	2	3					4	3	1	1	7		7	2			1	1	2	0	1			0	2			0	0					2	0	1	0	0	0	0
1	1	1	1	0	2	6	6	3	6	2	2	5	1	5	4	6	7	6	2	5	8	8	6	7	7	6	4	1	0	1	0	1	0	0	0	0	0	0	0	0	4	2	5	0	0	0	0	1	0
1	1	1	1	0	2	6	4	3	6	3	2	2	2	3	3	2	3	6	1	1	5	6	3	2	4	5	1	6	0	1	0	1	0	2	2	2	0	0	0	0	3	1	4	0	0	0	1	0	0
2	1	1	2	0	2	7	3	6	5	1	2	3	2	1	2	2	1	1	1	3	2	2	3	4	1		2	7	0	1	0	1	0	2	2	2	0	2	2	0	2	1	3	0	0	1	0	0	0
2	1	1	2	0	2	4	6	6	4	3	2	3	2	3	2	1	1	3	1	2	1	1	2	6	1	2	1	3	0	1	0	1	0	0	0	0	0	0	0	0	4	0	1	1	0	0	0	0	0
2	1	1	3	0	1	4	5	6	6	2	5	5	1	3	2	7	2	2	2	1	2	1	6	4	2	1	1	6	0	1	0	1	0	0	0	0	0	0	0	0	3	2	3	0	0	1	0	0	0
2	1	1	2	0	2	2	4	6	4	2	2	5	2	4	2	1	6	2	1	2	2					5																	.
2	1	1	2	0	1	6	4	6	6	1	1	5	1	4	3	2	2	2	1	2	1	5	3	1	1	2	1	4	0	1	0	1	0	0	0	0	0	0	0	0	4	2	3	0	0	1	0	0	0
2	1	1	2	0	4	6	6	2	5	2	7	5	1	3	2	7	1	1	1	1	1	3	4	6	1	1	1	2	0	1	0	1	1	0	0	0	0	0	0	0	2	0	1	1	0	0	0	0	0
2	1	1	2	0	2	7	7	6	4	2	2	3	2	4	4	7	4	4	1	4	2	4	2	2	2	1	4	5	0	1	0	1	1	0	2	0	1	4	2	0	4	2	1	1	0	0	0	0	0
2	1	1	2	0	2	7	2	2	5	3	5	5	1	4	4	7	2	2	1	2	2	1	5	2	2	2	7	7	0	1	0	1	1	0	0	0	0	3	2	0	2	0	1,7	1	0	0	0	0	0
2	1	1	2	0	1	7	1	6	4	2	5	5	1	4	6	7	3	6	3	2	2	1	6	6	4	7	7	7	0	1	0	1	1	0	0	0	0	3	1	0	3	2	3	0	0	1	0	0	0
2	1	1	2	0	2	6	6	6	5	2	2	5	1	4	3	1	2	2	1	3	5	1	5	5	6	3	4	6	0	1	0	1	0	2	2	0	0	1	1	0	3	1	3	0	0	1	0	0	0
2	1	1	3	0	1	6	3	4	5	2	5	1	3	2	1	1	3	3	1	1	3	1	2	4	2	4	7	7	0	1	0	1	0	0	0	0	1	4	3	0	1	0	1	1	0	0	0	0	0
2	1	1	2	0	3	6	3	4	5	3	2	2	2	2	2	7	2	3	2	1	4	2	2	2	2	3	2	3	0	1	0	1	1	0	0	2	0	0	0	0	3	0	3	0	0	1	0	0	0
2	1	1	2	0	2	4	5	3	5	3	7	4	2	3	4	7	2	4	2	1	2	1	6	6	2	1	2	5	0	1	0	1	0	0	0	0	0	1	0	0	4	1	2	0	1	0	0	0	0
2	1	1	2	0	3	7	3	6	4	1	5	5	2	3	1	3	1	5	1	2	4	1	6	6	1	1	6	7	0	1	0	1	0	0	2	2	0	4	2	0	3	2	8	0	0	0	0	0	0
2	1	1	1	0	2	7	7	6	5	4	5	1	2	2	2	1	1	6	4	1	6	1	6	6	1	1	5	7	0	1	0	1	1	0	0	0	0	4	4	0	4	2	8	0	0	0	0	0	0
2	1	1	2	0	2	7	4	6	6	3	3	3	3	2	3	7	1	1	1	1	3	2	5	6	2	1	3	5	0	1	0	1	1	0	0	2	0	4	4	0	4	1	7	0	0	0	0	0	0
2	1	1	2	0	3	4	5	2	6	1	4	3	4	3	3	7	2	2	1	2	3	1	4	4	1	2	2	5	1	2	0	1	0	0	0	0	1	4	2	0	2	0	7	0	0	0	0	0	0
2	1	1	2	0	3	7	5	6	6	1	1	4	2	3	3	7	1	2	1	2	3	2	4	6	2	2	3	7	0	1	0	1	1	2	0	2	0	4	3	0	3	1	7	0	0	0	0	0	0
2	1	1	2	0	2	6	3	4	6	3	5	5	1	4	2	3	4	1	1	3	3	1	4	3	2	1	1	5	0	1	0	1	0	0	0	0	0	2	0	0	3	1	4,5	0	0	0	1	1	0
2	1	1	1	0	4	7	7	6	5	2	2	5	1	4	2	7	6	2	1	2	1	1	3	1	1	7	4	5	0	1	0	1	0	0	0	0	0	2	0	0	3	0	2	0	1	0	0	0	0
2	1	1	1	0	3	4	3	4	5	3	5	2	3	4	4	2	2	2	1	1	2	2	5	1	2	1	3	1	0	1	0	1	0	0	2	2	0	2	0	0	3	0	4	0	0	0	1	0	0
2	1	1	3	0	2	7	6	6	6	2	7	5	1	3	2	1	1	2	1	1	3	1	2	6	1	2	1	6	1	5	0	1	1	0	0	0	0	1	1	0	3	0	3	0	0	1	0	0	0
2	1	1	3	0	2	6	6	4	6	1	1	2	3	2	2	6	2	2	1	4	7	8	3	3	1	4	1	1	0	1	0	1	0	2	2	0	0	1	0	0	3	2	3	0	0	1	0	0	0
2	1	1	3	0	4	4	5	6	6	2	2	3	5	4	2	7	2	1	1	1	2	1	3	2	1	7	1	1	0	1	0	1	0	0	0	0	0	0	0	0	3	1	8	0	0	0	0	0	0
2	1	1	3	0	2	5	3	3	6	1	1	2	3	3	3	7	2	3	1	2	2	1	2	3	1	7	2	4	0	1	0	1	0	0	0	0	0	0	0	0	3	1	3	0	0	1	0	0	0
2	1	1	3	0	2	2	4	2	5	3	7	2	3	3	2	2	3	2	2	1	2	1	6	1	1	1	1	1	0	1	0	1	0	2	0	2	0	0	0	0	4	2	4	0	0	0	1	0	0
2	1	1	3	0	2	7	6	3	5	4	5	1	2	3	2	1	2	2	1	1	3	1	3	6	1	2	1	4	0	1	0	1	1	0	0	0	1	4	1	1	2	2	3	0	0	1	0	0	0
2	1	1	2	0	2	2	4	3	2	2	2	3	2	4	2	3	2	2	1	2	2	2	2	2	1	1	1	7	0	1	0	1	0	0	0	0	0	1	1	0	2	2	1	1	0	0	0	0	0
1	1	1
1	1	1
1	1	1
1	1	1
1	1	1
1	1	1
1	1	1
1	1	1
1	1	1
1	1	1
1	1	1
1	1	1
1	1	1
1	1	1
2	1	2	1	0	2	4	5	6	6	2	2	5	5	3	4	7	1	1	1		4	1	1	4	1	7	1	1	0	1	0	1	0	2	0	2	0	1	1	0	3	1	1	1	0	0	0	0	0
2	1	2	3	0	2	4	2	2	6	2	2	4	2	4	3	7	2	2	1	2	5	8	6	4	1	6	1	4	0	1	0	1	1	0	0	1	1	3	3	0	2	2	5	0	0	0	0	1	0
2	1	2	1	0	2	7	7	6	3	1	1	4	2	4	1	3	2	2	1	2	2	1	2	2	2	6	1	1	0	1	0	1	1	0	0	0	0	1	1	0	2	2	1,3	1	0	1	0	0	0
2	1	2	3	0	2	3	1	1	5	3	3	5	1	3	2	7	2	2	2	1	3	4	2	1	1	2	3	5	0	1	0	1	1	0	0	0	0	2	2	0	4	1	7	0	0	0	0	0	0
2	1	2	1	0	2	2	2	6	6	2	2	5	1	4	1	7	1	1	1	2	3	3	6	2	1	1	4	7	0	1	0	1	0	2	0	2	0	0	2	0	2	2	4	0	0	0	1	0	0
2	1	2	3	0	2	2	2	2	4	2	2	3	2	3	3	1	2	2	2	1	3	7	4	6	1	2	1	7	0	1	1	5	0	0	0	0	1	2	2	0	1	2	7	0	0	0	0	0	0
2	1	2	2	0	3	3	1	6	2	2	2	3	3	3	2	1	2	2	1	1	3	8	4	1	1	2	1	3	1	5	1	5	0	0	0	0	0	2	0	0	4	0	3	0	0	1	0	0	0
2	1	2	1	1	1	5	4	3	6	2	5	2	2	2	3	7	2	1	1	2	2	1	2	4	1	2	4	6	0	1	0	1	0	0	0	0	0	0	0	1	3	1	2	0	1	0	0	0	0
2	1	2	2	0	2	6	7	6	4	2	2	4	5	3	2	7	2	6	1	3	1	8	1	4	1	7	3	1	0	1	0	1	0	2	0	0	0	3	1	0	4	2	1	1	0	0	0	0	0
2	1	2	2	0	2	7	2	6	4	2	2	5	1	3	2	1	1	2	2	1	2	2	1	6	6	1	3	6	0	1	0	1	0	0	0	2	0	3	1	0	1	0	5	0	0	0	0	1	0
2	1	2	2	0	1	7	3	6	4	3	5	2	3	2	2	7	1	2	1	1	5	1	3	2	1	1	3	1	0	1	0	1	1	0	0	2	0	4	2	0	1	2	4	0	0	0	1	0	0
2	1	2	1	0	2	2	2	1		3	2	2	5	3	2	1	2	3	1	1	4	2	2	2	1	1	1	1	0	1	0	1	0	2	0	0	0	4	1	1	1	0	2	0	1	0	0	0	0
2	1	2	1	0	2	5	6	6	5	4	5	2	2	3	2	7	3	2	2	2	1	2	3	1	2	4		7	0	1	0	1	0	0	0	0	0	0	0	0	4	1	2	0	1	0	0	0	0
2	1	2	3	0	2	7	2	1	5	3		5	1	4	1	7	2	1	1	7	1	8		1	1	1	4	6	0	1	0	1	1	0	0	0	0		2	0	4	2	4	0	0	0	1	0	0
2	1	2	1	0	1	7	2	6	6	2	2	5	2			7	2	2	1	2	2	1	3	2	1	7	1	4	0	1	0	1	0	0	0	0	0	0	0	0	3	2	3	0	0	1	0	0	0
2	1	2	3	0	2	7	4	3	5	3	5	3	2	3	2	7	2	2	2	1	8	1	5	6	1	7	6	5	0	1	0	1	0	0	0	0	0	0	0	0	3	0	1	1	0	0	0	0	0
2	1	2	3	0	3	2	3	6	4	3	7	1	3	2	2	6	2	6	1	1	7	1	6	7	1	7	1	3	0	1	0	1	0	0	0	0	0	3	2	0	2	2	5	0	0	0	0	1	0
2	1	2	3	0	2	3	3	3	5	2	2	2	3	3	2	3	2	2	1	1	3	2	3	3	1	1	6	2	0	1	0	1	0	0	0	0	0	2	2	0	3	2	5	0	0	0	0	1	0
2	1	2	3	0	4	6	1	6	3	2	2	1	2	2	2	1	1	2	5	1	2	1	4	6	1	1	1	1	1	5	0	1	1	0	0	0	1	4	1	1	2	0	4	0	0	0	1	0	0
2	1	2	2	0	2	2	3	3	4	3	2	4	4	1	2	2	2	1	1	3	6	1	3	1	1	6	7	7	1	6	1	2	0	0	0	0	0	3	3	1	4	1	3	0	0	1	0	0	0
2	1	2	3	0	1	2	2	1	6	2	5	2	5	3	2	1	1	1	1	2	3	1	2	6	1	2	2	3	0	1	0	1	0	2	2	2	0	1	1	0	2	2	3	0	0	1	0	0	0
2	1	2	3	0	4	3	2	4	5	2	2	3	2	5	2	2	2	3	1	1	3	2	5	1	2	3	6	5	0	1	0	1	0	0	0	0	1	0	0	0	3	2	4,5	0	0	0	1	1	0
2	1	2	1	0	2	4	4	6	6	2	5	5	1	4	4	1	4	3	1	1	4	1	6	4	1	1	2	7	0	1	0	1	1	0	2	0	0	0	0	0	3	2	4	0	0	0	1	0	0
2	1	2	3	0	2	2	2	6	4	3	7	1	3	3	2	1	2	5	1	1	7	1	6	6	2	7	1	7	0	1	0	1	0	0	0	0	0	0	2	0	2	2	2	0	1	0	0	0	0
2	1	2	3	0	1	3	2	3	5	2	5	5	1	4	4	7	1	2	1	2	3	1	5	3	1	1	1	6	0	1	0	1	0	0	0	0	0	0	0	0	2	2	3,4	0	0	1	1	0	0
2	1	2	3	0	2	1	4	1	4	4	7	4	4	2	3	7	2	5	1	1	3	1	3	4	1	7	6	7	0	1	0	5	0	0	0	0	1	3	1	0	3	1	7	0	0	0	0	0	0
2	1	2	3	0	2	2	1	6	4	1	1	3	2	4	1	7	2	2	1	1	2	1	2	1	1	2	1	4	0	1	0	1	0	2	2	2	0	2	2	0	4	2	1	1	0	0	0	0	0
2	1	2	1	0	2	7	5	6	5	3	2	3	3	4	3	7	2	3	1	2	8	3	6	4	6	5	3	1	0	1	0	1	0	2	0	0	1	0	0	0	2	0	4	0	0	0	1	0	0
2	1	2	2	0	1	2	1	6	4	2	2	2	2	3	4	7	1	2	3	2	3	1	6	1	1	1	1	1	0	1	0	1	0	2	2	0	1	0	0	1	2	2	1	1	0	0	0	0	0
2	1	2	3	0	2	2	3	2	4	4	2	4	2	2	2	7	2	2	1	2	3	1	3	6	1	1	2	4	0	1	0	1	0	0	0	0	0	3	2	0	3	1	5	0	0	0	0	1	0
2	1	2	2	0	1	4	4	2	3	3	5	2	2	2	3	2	2	2	2	2	4	1	6	3	1	7	1	7	0	1	0	1		0	2	2	0	2	0	0	4	0	3	0	0	1	0	0	0
2	1	2	3	0	2	3	2	2	5	2	5	2	3	2	3	1	2	3	2	2	4	1	6	4	1	2	2	4	0	1	0	1	0	0	0	1	0	3	1	0	3	0	5	0	0	0	0	1	0
2	1	2	3	1	2	2	1	1	4	3	2	2	2	3	3	2	3	4	2	4	3	1	3	5	2	1	1	1	0	1	0	1	0	0	0	0	0	1	0	1	3	1	2	0	1	0	0	0	0
2	1	2	2	0	2	3	2	1	4	2	2	3	2	4	3	2	2	2	2	1	6	1	4	1	1																		.
2	1	2	1	0	1	4	5	6	6	2	2	2	2	3	3	2	2	3	1	2	3	2	3	4	2	1	2	1	0	1	0	1	1	2	0	0	0	1	1	0	4	2	3	0	0	1	0	0	0
2	1	2	1	0	2	5	7	6	6	3	2	4	2	4	3	7	2	2	2	3	4	2	3	4	1	2	1	6	0	1	0	1	0	0	0	0	0	0	1	0	4	1	4	0	0	0	1	0	0
2	1	2	1	0	2	4	4	4	6	4	5	4	2	5	3	7	2	3	1	1	4	1	5	4	1	1	6	7		1	0	1							1	0	1	2	5	0	0	0	0	1	0
2	1	2	1	0	2	5	5	6	5	3	5	4	2	4	5	7	2	2	1	2	4	1	3	6	1	1	5	6	0	1	0	1	0	2	2	0	0	1	0	0	4	2	3	0	0	1	0	0	0
2	1	2	3	0	3	5	4	5	6	2	2	2	3	3	1	1	1	2	1	1	2	1	2	3	1	7	2	1	0	1	0	1	0	0	0	0	0	1	1	0	3	1	1	1	0	0	0	0	0
2	1	2	3	0	2	2	2	6	4	4	5	4	3	4	3	7	2	1	1	2	6	8	3	4	3	5	3	1	0	1	0	5	1	0	0	2	0	2	2	0	3	2	4	0	0	0	1	0	0
2	1	2	1	0	2	3	2	3	3	3	7	5	1	4	2	1	1	3	2	1	3	1	5	3	1	2	7	5	0	1	1	1	0	0	0	0	0	2	1	0	3	2	1	1	0	0	0	0	0
2	1	2	2	0	2	3	4	6	3	2	3	2	2	1	2	1	2	2	2	1	3	1	2	6	1	2	1	1	0	1	0	1	0	2	2	2	0	2	1	1	3	1	2	0	1	0	0	0	0
1	1	2	2	0	1	4	2	1	6	2	7	4	5	4	2	7	7	7	1	1	2	4	6	3	1	2	2	1	0	1	0	1	0	0	0	0	0	0	0	0	3	0	1	1	0	0	0	0	0
1	1	2	2	0	2	4	5	2	5	3	2	5	1	5	4	2	2	3	2	1	2	4	5	6	2	1	1	7	0	1	0	1	0	0	0	0	0	2	2	0	2	0	8	0	0	0	0	0	0
1	1	2	2	0	3	5	5	2	4	1	1	3	2	4	2	7	7	1	1	7	3	3	4	3	1	2	1	7	0	1	0	1	0	0	0	0	0	0	0	0	4	2	3	0	0	1	0	0	0
1	1	2	2	0	2	4	3	6	5	2	7	3	2	5	3	7	7	7	7	7	4	3	4	3	7	2	4	3	1	2	1	1	0	0	0	0	0	1	0	0	3	2	2	0	1	0	0	0	0
1	1	2	2	0	3	5	4	6	7	1	1	2	2	3	3	1	1	7	1	7	6	8	2	6	3	7	5	1	0	1	0	1	0	2	0	0	1	3	2	0	3	2	8	0	0	0	0	0	0
1	1	2	2	0	2	5	5	6	3	2	7	4	3	3	3	7	4			1	2	8	4	7	7	7	1	1	0	1	0	1	0	2	2	2	0	0	0	0	3	2	.
1	1	2	2	0	3	5	5	2	5	2	7	3	3	5	3	4	7	1	1	3	1	6	2	4	1	7	5	6	1	6	1	6	0	0	0	0	0	3	2	0	2	2	5	0	0	0	0	1	0
1	1	2	2	0	4	6	6	2	5	3	5	4	4	4	2	7	3	7	2	7	1	1	3	6	1	4	2	7	1	2	1	5	0	0	0	0	0	2	2	0	2	0	4	0	0	0	1	0	0
1	1	2	2	0	4	5	4	3	3	2	7	1	5	3	1	2	3	1	6	2	8	1	1	3	1	2	2	1	1	4	1	3	0	0	0	0	0	0	0	0	3	1	2	0	1	0	0	0	0
1	1	2	2	0	2	5	5	6	5	2	2	5	5	3	2	6	7	6	4	3	8	4	6	1	6	2	1	1	1	4	1	2	0	2	0	0	0	3	1	0	4	0	4	0	0	0	1	0	0
1	1	2	2	0	2	5	7	4	3	5	3	2	2	4	6	7	7	7	7	1	8	3	4	6	5	4	6	5	0	1	0	1	0	0	2	0	0	1	1	1	4	2	2	0	1	0	0	0	0
1	1	2	2	0	3	5	5	6	6	3	7	5	1	5	2	7	5	7	1	7	2	3	3	5	7	3	1	1	1	6	1	6	0	0	2	2	0	2	0	0	3	0	3	0	0	1	0	0	0
1	1	2	2	0	4	3	4	6	4	2	4	3	1	4	3	3	2	7	7	2	3	1	7	1	7	4	1	1	1	3	1	2	0	2	0	0	0	1	0	0	1	2	1,2,3,4,5,6,7,8	1	1	1	1	1	1
1	1	2	2	0	2	3	2	1	5	1	1	3	2	2	2	7	7	7	7	3	1	4	7	2	1	7	1	3	0	1	1	6	0	0	0	0	0	0	1	0	3	2	3	0	0	1	0	0	0
1	1	2	2	0	2	2	4	3	5	1	1	4		3	2	7	7	7	1	3	1	3	2	1	1	7	2	2	0	1	0	1	0	0	0	0	0	0	0	0	3	2	6	0	0	0	0	0	1
1	1	2	2	0	2	4	5	1	4	3	4	5	1	6	4	5	7	1	1	6	8	8	7	6	1	7	3	5	1	6	1	6	0	0	0	0	0	0	0	1	3	0	5	0	0	0	0	1	0
1	1	2	2	0	2	3	4	3	4	2	2	4	1	4	3	2	3	2	1	4	3	2	3	4	1	3	2	2	0	1	1	5	0	0	0	0	0	0	2			0	1	1	0	0	0	0	0
1	1	2	2	0	4	3	1	1	4	3	6	4	2	6	4	7	7	7	7	7	2	8	6	5	7	2	6	7	1	2	1	2	0	0	0	0	0	2	2	0	3	1	1	1	0	0	0	0	0
1	1	2	2	0	2	5	5	1	5	2	7	4	2	3	2	7	3	7	1	1	1	1	4	7	1	2	3	6	0	1	0	1	0	0	0	0	0	0	1	0	4	1	2	0	1	0	0	0	0
1	1	2	2	0	4	5	5	4	4	1	2	4	1	2	3	3	2	5	4	1	3	3	3	3	2	2	3	4	1	4	1	2	0	2	2	2	0	0	0	0	3	1	3	0	0	1	0	0	0
1	1	2	2	0	2	5	5	2	5	2	2	3	3	4	4	5	7	4	6	1	6	3	4	5	2	5	1	3	1	6	1	2	1	0	0	2	1	2	0	1	3	0	3	0	0	1	0	0	0
1	1	2	2	0		5	5	2	6	2	7	5	1	5	2	7	7	6	2	2	7	1	1	2	2	2	1	6	0	1	0	1	0	0	0	0	0	1	0	0	4	2	5	0	0	0	0	1	0
2	1	2	1	0	2	7	5	6	5	3	5	5	5	3	2	7	2	3	1	1	4	1	3	5	2	2	1	5	0	1	0	1	0	0	0	0	0	0	1	0	4	1	8	0	0	0	0	0	0
2	1	2	1	0	2	5	2	4	4	3	5	5	1	2	2	7	1	2	1	1	3	4	2	3	1	1	1	6	0	1	0	1	0	0	0	0	0	0	0	0	3	0	8	0	0	0	0	0	0
2	1	2	1	0	2	5	5	6	6	3	2	1	5	3	1	1	2	2	1	1	3	1	2	6	1	1	7	7	0	1	0	1	0	2	2	2	0	3	1	0	3	0	3	0	0	1	0	0	0
2	1	2	1	0	1	3	4	6	6	3	2	5	2	4	2	7	2	2	1	1	4	3	2	4	2	2	1	3	0	1	0	1	0	0	2	0	0	1	1	1	3	2	5	0	0	0	0	1	0
2	1	2	1	0	2	4	5	6	6	2	2	4	3	3	3	1	2	2	2	1	4	1	4	3	1	1	2	6	0	1	0	1	0	0	0	0	0	2	1	0	4	2	5	0	0	0	0	1	0
2	1	2	1	0	2	5	5	4	6	2	2	4	3	3	3	7	2	1	1	2	2	4	2	4	1	2	2	5	0	1	0	1	0	0	0	0	0	0	1	0	3	0	3	0	0	1	0	0	0
2	1	2	1	0	2	6	3	6	4	3	7	1	2	3	3	7	2	3	1	1	8	1	6	6	2	6	1	7	0	1	0	1	0	0	0	0	0	3	0	0	3	0	7	0	0	0	0	0	0
2	1	2	1	0	2	4	5	6	6	2	7	5	1	3	6	1	1	1	1	1	4	1	3	4	1	7	5	7	0	1	0	1	0	0	0	0	0	0	0	0	4	1	8	0	0	0	0	0	0
2	1	2	1	0	3	4	4	6	5	2	7	4	2	1	2	2	1	1	1	1	5	1	2	6	2	7	5	6	0	1	0	1	0	2	2	2	0	0	0	0	3	0	8	0	0	0	0	0	0
1	1	2	1	0	4	5	4	4	6	2	7	4	2	4	3	7	7	7	1	7	3	5	7	7	7	7	2	4	0	1	0	1	0	0	0	0	0	1	0	0	4	0	8	0	0	0	0	0	0
1	1	2	1	0	3	5	5	5	6	2	2	4	1	3	3	7	2	7	1	1	2	1	3	4	4	7	7	7	0	1	0	1	0	2	0	0	0	4	3	0	3	1	5	0	0	0	0	1	0
1	1	2	1	0	3	5	4	2	6	2	2	2	2	4	3	2	2	2	1	1	3	2	3	3	2	2	2	4	1	5	0	1	0	0	0	0	0	3	1	0	3	0	3	0	0	1	0	0	0
1	1	2	1	0	2	5	5	4	5	4	5	5	5	3	3	7	7	6	7	7	3	4	4	6	1	2	2	3	0	1	0	1	0	0	0	0	0	0	0	0	4	1	2	0	1	0	0	0	0
1	1	2	1	0	2	6	4	2	6	2	3	5	1	5	1	2	2	7	1	2	3	2	3	7	7	2	3	2	0	1	0	1	0	0	0	0	0	1	1	0	4	0	4	0	0	0	1	0	0
1	1	2	1	0	2	6	6	5	6	1	1	5	1	6	2	7	7	1	1	2	2	2	2	2	1	2	6	2	0	1	0	1	0	2	0	2	0	2	1	0	3	2	3,4,6,8	0	0	1	1	0	1
1	1	2	1	0	2	4	3	6	5	3	2	4	1	4	2	2	3	2	1	7	3	1	2	2	1	2	4	6	0	1	0	1	0	0	0	0	0	0	0	0	4	1	3	0	0	1	0	0	0
1	1	2	1	0	4	6	5	6	6	1	1	5	1	3	2	1	3	7	1	2	1	2	5	6	3	2	6	6	0	1	0	1	0	0	0	0	0	0	0	0	2	1	4	0	0	0	1	0	0
1	1	2	1	0	4	4	7	6	5	3	2	2	2	3	1	1	7	4	7	7	7	1	4	3	3	2	1	1	1	5	1	6	0	0	2	2	0	1	0	0	3	1	8	0	0	0	0	0	0
1	1	2	1	0	2	5	4	3	5	3	5	5	1	5	6	1	7	5	3	3	8	8	6	3	6	2	7	7	0	1	0	1	0	0	0	0	0	0	0	0	4	1	2	0	1	0	0	0	0
1	1	2	1	0	2	6	5	4	5	3	5	2	2	3	1	2	1	3	1	5	4	1	6	6	3	7	6	3	1	2	0	1	0	0	0	2	0	4	3	0	2	0	8	0	0	0	0	0	0
1	1	2	1	0	4	5	5	4	6	3	4	3	3	3	4	7	7	3	1	2	3	5	6	3	4	2	3	4	0	1	0	1	1	0	0	0	0	1	1	0	3	1	3	0	0	1	0	0	0
1	1	2	1	0	4	5	4	6	5	2	2	4	2	4	2	7	2	7	1	4	5	4	4	4	5	2	4	5	0	1	0	1	0	0	0	0	0	1	0	0	4	2	4	0	0	0	1	0	0
1	1	2	1	0	1	4	4	6	5	2	7	2	3	4	1	7	7	2	7	7	7	2	4	2	1	2	4	4	0	1	0	1	1	0	0	0	0	0	0	0	3	2	1	1	0	0	0	0	0
1	1	2	1	0	2	3	4	5	6	2	2	5	1	5	3	1	7	2	1	1	4	1	3	7	7	2	6	6	0	1	0	1	0	0	0	0	0	1	1	0	3	0	4	0	0	0	1	0	0
1	1	2	1	0	2	4	1	6	5	3	7	4	2	2	2	2	3	7	1	2	2	3	4	4	2	4	2	7	0	1	0	1	0	0	0	0	0	1	1	0	3	1	1	1	0	0	0	0	0
1	1	2	1	0	4	7	5	6	6	1	2	3	3	3	3	2	7	2	1	3	3	1	5	2	2	2	4	4	0	1	0	1	0	0	0	0	0	1	1	0	3	1	1,2,3,4,5,6,7	1	1	1	1	1	1
1	1	2	1	0	2	5	4	3	6	3	5	2	4	4	3	1	2	2	1	1	3	4	4	4	2	2	2	3	0	1	0	1	0	0	0	0	0	0	3	0	3	2	5	0	0	0	0	1	0
1	1	2	1	0	1	5	5	5	6	1	1	5	1	2	3	1	3	2	1	2	4	2	2	2	3	2	1	6	0	1	1	1	0	0	2	0	1	0	1	0	3	1	1,2,3,4,5,6,7,8	1	1	1	1	1	1
1	1	2	1	0	2	5	5	6	4	2	7	3	2	3	3	7	7	3	7	7	2	2	3	2	1	2	4	6	0	1	0	1	0	0	0	0	0	0	0	0	3	2	3	0	0	1	0	0	0
1	1	2	1	0	2	3	5	6	5	2	1	5		3	3	1	2	2	4	1	4	2	3	3	1	3	5	7	1	1	1	1	0	0	0	0	0	0	0	0	3	2	1	1	0	0	0	0	0
1	1	2	1	0	2	6	4	5	5	3	6	1	3	3	3	1	1	4	1	7	6	2	4	5	5	2	2	6	0	1	0	1	0	0	0	0	1	2	2	0	4	2	4	0	0	0	1	0	0
1	1	2	1	0	2	5	5	6	6	1	1	4		4	3	7	7	7	1	2	3	1	2	4	7	5	1	4	0	1	0	1	1	0	0	0	0	0	0	0	4	2	3	0	0	1	0	0	0
1	1	2	1	0	1	6	3	4	6	4	6	4	3	5	5	7	7	4	2	3	5	4	3	2	1	3	7	1	1	1	0	1	0	0	0	0	0	1	1	1	1	1	8	0	0	0	0	0	0
1	1	2	1	0	1	6	3	6	6	3	5	4	5	4	6	7	2	7	2	1	5	1	4	4	1	3	7	1	0	1	0	1	0	0	0	0	0	0	1	0	1	2	8	0	0	0	0	0	0
1	1	2	1	0	3	4	4	6	5	2	4	5	1	4	1	1	2	3	7	2	3	1	3	2	7	4	2	4	0	1	0	1	0	0	0	0	0	2	0	0	4	1	1	1	0	0	0	0	0
1	1	2	1	0	2	5	5	6	6	2	7	5	1	4	2	7	7	7	1	2	3	2	3	7	7	3	1	4	0	1	0	1	0	0	0	0	0	1	0	0	4	2	3	0	0	1	0	0	0
1	1	2	1	0	2	7	4	6	4	2	2	2	2	4	4	2	2	4	2	1	3	1	4	2	1	3	4	7	1	1	0	1	0	0	0		0	2	0	0	3	2	3	0	0	1	0	0	0
1	1	2	1	0	4	4	4	6	6	2	3	4	1	4	1	1	1	7	7	1	1	1	3	3	4	2	7	7	0	1	0	1	0		2	2	0	0	0	0	1	1	4,5,6	0	0	0	1	1	1
1	1	2	1	0	2	3	2	6	5	3	2	4	2	4	3	7	7	3	7	7	4	1	6	3	6	2	5	7	0	1	0	1	0	0	0	0	0	1	0	1	4	2	1	1	0	0	0	0	0
1	1	2	1	0	4	3	4	6	5	3	2	4	5	4	2	7		7	1	1	3	1	7	7	7	7	1	4	0	1	0	1	0	0	0	0	0	0	0	0	3	1	1	1	0	0	0	0	0
1	1	2	1	0	4		2						2																														3	0	0	1	0	0	0
1	1	2	1	0	2	6	3	1	6	2	2	5	1	4	2	7	7	2	7	7	3	3	3	2	1	4	2	5	0	5	0	1	0	0	0	0	0	1	0	0	3	1	4	0	0	0	1	0	0
1	1	2	1	0	2	4	4	1	6	1	7	3	3	4	3	7	7	7	1	2	4	1	5	5	6	2	2	5	0	1	0	1	0	0	0	0	0	1	1	0	3	2	5	0	0	0	0	1	0
1	1	2	1	0	2	5	5	2	5	2	3	2	5	3	2	1	2	3	4	1	8	1	7	4	3	4	4	6	0	1	1	3	0	2			0	3	3	0	1	0	5	0	0	0	0	1	0
1	1	2	1	0	2	4	3	4	4	2	5	2	2	2	3	1	1	6	7	1	8	1	6	6	1	6	5	7	1	5	1	2	0	0	0	0	0	3	3	0	4	0	4	0	0	0	1	0	0
2	1	2	2	0	2	5	1	4	5	4	5	3	2	3	6	7	2	1	1	2	5	8	4	1	2	6	7	1	0	1	1	5	1	0	0	0	0	2	2	0	4	0	4	0	0	0	1	0	0
2	1	2	2	0	3	4	5	3	6	2	5	5	1	3	3	7	2	2	1	2	1	6	2	6	1	1	7	1	0	1	0	1	0		0	2	0	0	1	0	2	1	1	1	0	0	0	0	0
2	1	2	3	0	2	5	5	5	3	4	5	1	2	2	6	7	2	4	2	3	8	1	3	6	2	6	7	1	1	5	0	1	1	0	0	0	0	2	2	0	4	0	5	0	0	0	0	1	0
2	1	2	2	0	2	5	4	5	5	3	5	5	1	3	6	7	1	2	1	2	4	3	2	3	2	3	1	6	1	5	1	1	1	0	0	0	0	2	1	0	4	1	5	0	0	0	0	1	0
2	1	2	2	0	3	4	3	6	6	2	7	2	5	4	3	7	2	2	1	4	1	1	6	6	1	2	5	7	0	1	0	1	0	2	0	0	0	0	2	0	3	1	4	0	0	0	1	0	0
2	1	2	2	0	4	5	7	6	6	3	2	2	2	2	3	7	2	2	1	1	2	1	5	6	2	6	4	7	0	1	0			0	0	0	0	0	2	0	3	1	5	0	0	0	0	1	0
2	1	2	2	0	2	5	5	6	6	3	7	3	2	3	2	7	2	1	1	1	4	1	2	6	1	7	3	5	0	1	0	1	1	0	0	0	0	2	2	0	3	1	1	1	0	0	0	0	0
2	1	2	2	0	4	4	4	6	6	2	5	3	3	4	3	2	1	3	1	2	1	1	4	6	1	4	4	5	0	1	0	1	1	0	0	0	0	2	1	0	3	0	5	0	0	0	0	1	0
2	1	2	2	0	1	7	2	6	6	3	5	5	1	3	2	7	2	2	2	1	5	1	3	3	2	3	6	7	0	1	0	1	0	0	0	0	0	2	1	0	3	2	4	0	0	0	1	0	0
2	1	2	2	0	2	7	3	6	6	3	5	5	2	4	2	7	2	1	1	3	1	1	3	3	1	5	7	7	0	1	0	1	0	0	0	0	0	2	0	0	4	1	4	0	0	0	1	0	0
1	1	1	1	0	2	4	4	3	5	1	1	5	1	4	4	2	2	7	7	7	4	2	3	5	3	1	2	3	0	1	0	1	0	2	2	0	0	0	0	0	4	0	3	0	0	1	0	0	0
1	1	1	1	0	3	2	7	6	1	2	2	5	1	4	2	3	7	2	1	3	5	4	2	1	2	3	4	6		5	0	1	0	0	2	2	0	0	0	0	1	2	3	0	0	1	0	0	0
1	1	1	1	0	2	3	7	6	7	1	1	3	5	4	3	1	1	7	2	3	8	8	2	4	1	3	7	1	0	1	0	5	0	2	2	2	0	0	0	0	3	2	2	0	1	0	0	0	0
1	1	1	1	0	2	7	1	6	1	1	2	5		4	3	1	3	2	3	1	3	4	5	3	2	2	2	7	0	1	0	1	0	2	2	2	0	0	0	1	3	2	1	1	0	0	0	0	0
1	1	1	1	0	1	4	7	6	4	3	2	4	3	4	4	3	7	7	1	7	2	2	2	7	1	1	4	7	0	1	0	1	1	0	0	0	0	2	0	0	4	2	4	0	0	0	1	0	0
1	1	1	1	0	2	2	2	2	5	2	2	2	5	3	1	1	2	7	1	2	1	2	3	2	1	4	3	4	0	1	0	1	0	0	2	2	0	1	0	0	2	2	2	0	1	0	0	0	0
1	1	1	2	0	1	1	1	1	4	1	2	5	2	4	3	2	2	4	3	1	3	2	6	6	4	2	5	7	1	1	1	1	0	2	2	0	0	0	1	0	4	1	1	1	0	0	0	0	0
1	1	1	1	0	2	3	2	1	4	2	2	5	1	6	6	6	7	2	1	6	8	2	4	2	4	2	2	7	1	1	0	1	0	0	0	0	0	0	0	0	3	0	1	1	0	0	0	0	0
1	1	1	2	0	1	4	2	1	5	3	3	2	1	2	3	3	2	2	2	3	3	3	2	2	3	2	2	7	0	1	0	1	0	2			0	2	2	0	3	0	3	0	0	1	0	0	0
1	1	1	2	0		4	2	3	4	2	7	3	2	4	3	7	2	7	7	7	3	8	6	3	7	7	7	1	1	1	1	1	1	0	0	0	0	0	1	0	3	1	2	0	1	0	0	0	0
1	1	1	2	0	1	4	5	4	5	1	2	5	1	4	3	7	2	7	1	4	3	1	3	3	4	7	7	4	0	1	0	1	0	0	0	0	0	0	0	0	4	1	4	0	0	0	1	0	0
1	1	1	2	0	2	2	2	1	4	3	2	5	1	4	3	3	3	3	2	2	4	5	3	2	1	1	1	5	1	5	1	5	0	2	0	2	0	1	0	0	2	0	3	0	0	1	0	0	0
1	1	1	3	0	4	3	4		1	2	2	2	4	4	4	7	7	6	2			3	4	5	1	2	1	1		4	1	3		0	0	0	0	4	1	0	3	1	5	0	0	0	0	1	0
1	1	1	3	0	2	4	1	1	3	2	2	5	1	4	2	7	2	7	7	7	2	8	3	2	7	3	5	6	1	6	1	6		0	0	2	1	1	1	0	4	1	2	0	1	0	0	0	0
1	1	1	3	0	2	1	1	6	5	3	7	5	1	4	3	7	7	7	1	7	1	2	3	2	1	7	4	2	0	1	0	1	0	2	2	2	0	0	0	0	2	2	1	1	0	0	0	0	0
1	1	1	3	0	2	3	1	6	3	3	2	5	3	6	2	7	7	3	7	7	5	8	2	4	7	2	2	1	1	4	1	6	0	0	0	0	0	2	1	0	4	1	3	0	0	1	0	0	0
1	1	1	3	0	1	4	4	2	6	3	5	2	2	2	6	1	7	2	1	2	2	8	5	3	6	3	2	6	0	1	0	1	1	0	0	0	0	4	2	1	3	0	3	0	0	1	0	0	0
1	1	1	3	0	2	1	3	1	7	1	2	5	1	4	5	5	7	1	7	6	3	8	5	1	2	1	2	4					0	0	0	2	0	0	0	0	3	2	2	0	1	0	0	0	0
1	1	1	3	0	1	1	1	1	4	3	2	4	2	5	3	2	2	1	1	2	3	3	4	4	3	7	3	3	0	1	0	1	0	0	0	0	0	0	0	1	3	1	2	0	1	0	0	0	0
1	1	1	3	0	1	1	2	1	6	2	3	4	3	4	4	7	7	7	7	7	3	8	3	7	2	2	4	2	0	1	1	1	0	0	0	0	0	2	1	1	3	0	5	0	0	0	0	1	0
1	1	1	2	0	2	5	6	3	5	1	1	4	2	4	3	4	3	7	1	5	6	3	4	3	7	2	3	1	0	1	0	1	0	0	0	2	0	1	0	0	3	1	5	0	0	0	0	1	0
1	1	1	3	0	2	1	1	6	3	2	2	5	1	4	4	1	1	7	2	1	2	1	4	1	3	2	1	2	1	3	0	1	0	2	2	2	0	0	0	0	3	1	4	0	0	0	1	0	0
1	1	1	3	0	2	1	1	1	4	1	4	5	1	6	6	2	2	3	3	2	8	3	7	7	7	6	7	1	0	1	0	1	0	2	2	2		0	0	0	3	1	3	0	0	1	0	0	0
1	1	1	2	0	2	4	3	2	5	2	3	2	2	4	1	2	7	7	1	7	2	1	2	7	7	7	7	4	0	1	0	1	1	0	0	0	0	1	0	0	4	2	7	0	0	0	0	0	0
1	1	1	2	0	2	4	2	3	7	1	3	5	2	1	3	3	2	2	2	2	2	1	7	1	6	2	1	1	1	1	0	1	0	0	2	2	0	0	0	1	3	2	2	0	1	0	0	0	0
1	1	1	2	0	2	2	4	6	4	2	7	2	2	4	3	7	2	4	2	3	8	8	6		4	7	4	4	0	1	0	1	1	0	0	0	0	0	0	0	3	2	2	0	1	0	0	0	0
1	1	1	2	0	2	2	3	1	5	3	3	5	4	3	2	4	2	5	1	3	8	8	6	6	6	2	3	7	0	6	0	1	0	2	0	0	0	0	0	0	4	2	2	0	1	0	0	0	0
1	1	1	3	0	1	1	1	1	4	1	1	3	2	3	2	3	3	3	2	2	2	4	2	1	7	2	1	1	0	1	0	1	0	0	0	0	0	0	0	0	3	0	3	0	0	1	0	0	0
1	1	1	3	0	3	5	3	3	5	2	2	4	2	3	2	7	7	2	1	7	8	1	3	2	3	7	5	7	0	1	0	1	0	0	0	0	1	0	0	0	4	1	3	0	0	1	0	0	0
2	1	1	2	0	4	7	4	6	4	2	7	5	1	4	3	3	2	6	1	2	6	1	6	1	2	7	1	5	0	1	1	5	0	2	0	2	0	0	0	1	4	1	1	1	0	0	0	0	0
2	1	1	2	0	2	7	7	6	6	2	7	2	2	3	4	7	2	2	1	1	2	1	6	3	1	1	1	6	1	5	0	1	0	0	0	0	0	0	0	0	3	2	3	0	0	1	0	0	0
2	1	1	3	0	1	4	5	2	5	3	7	4	3	2	4	7	2	1	1	3	1	1	4	1	1	1	3	7	0	1	0	1	0	0	0	0	0	0	2	0	3	1	7	0	0	0	0	0	0
2	1	1	3	0	1	7	3	6	6	1	1	5	1	4	2	7	2	2	1	2	2	3	3	2	1	1	4	5	1	5	1	5	0	0	0	0	1	4	0	0	1	1	2	0	1	0	0	0	0
2	1	1	3	0	2	5	4	2	6	3	2	2	2	4	3	7	6	3	1	1	1	3	4	2	2	1	4	1	0	1	0	1	0	0	0	0	0	0	0	1	3	1	3	0	0	1	0	0	0
2	1	1	3	0	1	5	4	3	6	3	2	4	2	4	3	6	6	2	1	1	2	1	4	4	2	2	3	1	0	1	0	1	0	0	0	0	0	2	1	1	3	2	3	0	0	1	0	0	0
2	1	1	2	0	2	5	4	6	6	1	1	4	2	4	2	1	1	3	1	1	3	2	3	2	2	3	3	6	1	5	1	5	0	2	0	0	0	1	1	0	3	2	2	0	1	0	0	0	0
2	1	1	3	0	2	6	5	3	5	2	5	5	1	4	2	7	3	6	1	1	3	8	4	3	1	7	5	1	0	1	0	1	0	0	0	0	0	2	1	0	3	2	8	0	0	0	0	0	0
2	1	1	3	0	2	5	4	1	6	2	2	2	2	4	5	7	2	4	2	1	1	1	6	3	1	1	2	3	0	1	0	1	0	0	0	2	0	2	0	0	3	2	8	0	0	0	0	0	0
2	1	1	2	0	3	6	4	2	6	1	1	2	2	3	2	2	2	2	1	2	2	8	1	4	1	2	1	1	0	1	0	1	0	2	0	2	1	3	1	1	2	1	8	0	0	0	0	0	0
2	1	1	2	0	2	6	6	4	6	2	2	5	1	4	5	4	3	3	1	2	6	3	4	1	3	1	7	7	0	1	0	1	0	0	0	0	0	0	1	0	4	1	3	0	0	1	0	0	0
2	1	1	2	0	2	6	6	3	6	2	2	3	2	4	3	3	2	2	1	2	1	1	3	3	1	2	1	4	0	1	0	1	1	0	0	0	0	2	0	0	3	2	3	0	0	1	0	0	0
2	1	1	2	0	2	7	5	5	6	1	1	5	1	3	2	7	2	1	1	2	1	8	3	2	1	1	5	6	0	1	0	1	0	2	0	2	0	0	0	0	4	2	3	0	0	1	0	0	0
2	1	1	2	0	3	4	5	1	6	1	1	2	2	3	2	7	2	2	1	1	2	3	4	3	1	2	4	4	0	1	1	6	0	0	0	0	0	1	1	0	4	1	3	0	0	1	0	0	0
2	1	1	3	0	2	5	4	6	6	3	5	2	2	4	4	7	2	4	1	1	1	1	5	4	1	2	4	6	1	5	0	1	0	0	0	0	0	1	2	0	2	0	4	0	0	0	1	0	0
2	1	1	3	0	2	5	4	4	6	1	1	5	1	4	6	2	2	2	1	2	3	8	2	6	3	2	5	2	0	1	0	1	0	0	0	0	0	0	0	0	4	1	3	0	0	1	0	0	0
2	1	1	3	0	2	6	5	2	6	2	2	3		4	2	2	1	1	1	3	1	1	3	4	1	2	4	2	0	1	0	1	0	0	0	0	0	4	4	1	2	0	3	0	0	1	0	0	0
2	1	1	1	0	2	5	5	5	6	4	7	1	2	3	3	2	1	3	2	1	5	5	5	1	1	6	2	7	0	1	0	1	0	0	0	0	1	3	2	0	4	1	6	0	0	0	0	0	1
2	1	1	3	0	2	5	5	1	6	1	1	5	1	4	2	7	2	1	1	3	1	3	3	3	2	1	4	5	0	1	0	1	0	2	2	2	0	0	0	0	4	2	8	0	0	0	0	0	0
2	1	1	1	0	2	1	3	6	5	2	2	2	2	3	2	2	2	5	1	2	1	2	6	6	2	1	3	7	0	1	0	1	1	0	0	0	0	0	0	0	3	2	2	0	1	0	0	0	0
2	1	1	1	0	2	2	3	6	4	1	1	5	1	3	2	1	2	5	4	2	2	3	6	1	1	1	3	7	1	6	0	1	1	0	0	0	0	4	4		3	1	1	1	0	0	0	0	0
2	1	1	1	0		5	5	6	6	1	1	1	2	4	1	7	6	3	1	1	1	1	3	1	1	2	4	5	0	1	0	1	1	2	2	2	0	3	1	0	1	0	3	0	0	1	0	0	0
2	1	1	1	0		5	3	1	5	3	7	1	2	3	2	7	2	4	2	1	3	1	5	2	1	1	1	4	1	2	1	5	0	1	0	0	0	4	4	0	2	0	1	1	0	0	0	0	0
2	1	1	3	0	1	5	4	6	6	1	1	2	3	3	2	7	3	4	1	2	2	1	5	4	3	7	3	3	0	1	1	1	0		2	0	0	1	1	0	2	0	4	0	0	0	1	0	0
2	1	1	1	0	3	5	5	1	6	1	1	3	3	4	2	7	2	2	1	1	1	1	4	1	1	1	1	6	0	1	0	1	0	2	0	0	0	2	1	0	3	2	1	1	0	0	0	0	0
2	1	1	1	0	2	2	4	1	5	2	2	5	1	6	3	2	6	2	1	4	1	1	5	1	2	1	6	7	0	1	0	1	0	0	0	2	1	1	1	0	1	2	5	0	0	0	0	1	0
2	1	1	1	0	2	6	7	6	6	1	1	5	1	4	3	2	2	2	1	1	2	1	2	2	2	1	1	3	0	1	0	1	0	2	2	2	0	2	0	0	3	1	2	0	1	0	0	0	0
2	1	1	1	0	2	5	4	6	3	3	4	2	2	3	3	1	6	2	1	2	2	1	3	1	1	2	1	4	0	1	0	1	0	2	2	2	0	2	0	0	2	0	1	1	0	0	0	0	0
2	1	1	3	0	4	6	3	4	6	1	1	2	3	2	2	7	2	1	1	1	1	1	4	2	2	7	1	7	0	1	0	1	1	0	0	0	1	4	3	0	1	0	8	0	0	0	0	0	0
2	1	1	3	0	2	4	3	6	5	2	2	3	2	3	2	7	2	2	1	2	3	8	4	1	1	1	1	1	1	5	1	2	0	0	0	0	1	3	3	0	2	0	2	0	1	0	0	0	0
2	1	1	3	0	1	4	3	6	6	4	7	5	1	2	4	7	2	1	1	2	1	1	5	5	1	5	2	4	0	1	1	5	0	0	0	0	0	3	1	0	2	1	2	0	1	0	0	0	0
2	1	1	1	0	2	4	3	6	5	2	2	1	2	3	3	1	3	6	2	1	3	2	6	3	1	7	1	7	1	5	1	1	0	0	0	0	1	4	3	0	3	0	2	0	1	0	0	0	0
2	1	1	1	0	2	5	5	6	4	2	5	2	3	3	3	7	3	2	1	1	4	1	3	3	1	7	1	3	0	1	0	1	0	0	0	0	0	2	2	0	4	1	3	0	0	1	0	0	0
2	1	1	3	0	2	4	5	6	6	1	1	2	2	3	2	3	3	2	1	2	2	4	2	2	2	1	2	6	0	1	0	1	0	0	0	0	0	1	0	0	3	0	2	0	1	0	0	0	0
2	1	1	3	0	2	5	5	2	6	3	5	2	3	3	3	7	2	2	3	1	7	1	6	4	2	7	1	1	1	2	1	1	0	0	0	0	0	2	2	0	2	1	3	0	0	1	0	0	0
2	1	1	3	0	2	5	5	6	6	1	1	3	2	4	3	7	2	3	2	1	4	1	4	4	1	7	5	6	0	1	0	1	0	0	0	0	1	4	4	0	4	2	4	0	0	0	1	0	0
2	1	1	3	0	3	5	2	6	5	1	7	4	3	3	2	7	3	2	2	1	3	1	3	2	2	3	1	1	0	1	0	1	0	0	0	0	0	1	0	0	3	2	1	1	0	0	0	0	0
2	1	1	3	0	1	3	5	6	5	1	1	4	2	4	2	7	2	2	1	2	4	1	6	6	1	2	2	7	0	1	0	1	0	0	0	0	0	1	0	0	3	2	1	1	0	0	0	0	0
2	1	1	1	0	2	7	7	6	6	2	4	5	1	4	3	7	6	3	1	2	2	2	4	2	1	1	3	5	0	1	0	1	1	0	0	0	0	2	0	0	3	0	3	0	0	1	0	0	0
2	1	1	1	0	2	7	1	6	4	2	2	3	2	4	3	3	6	2	6	2	1	1	6	1	1	2	1	7	0	1	0	1	0	2	2	2	0	1	1	0	3	2	1	1	0	0	0	0	0
2	1	1	1	0	1	6	6	3	6	1	1	5	1	4	2	7	6	2	3	3	3	8	6	6	4	6	1	7	0	1	0	1	0	2	2	2	0	1	0	0	3	0	3	0	0	1	0	0	0
2	1	1	1	0	2	5	5	6	6	1	1	2	2	4	2	6	6	1	1	4	1	5	2	2	1	1	6	6	0	1	0	1	0	2	0	0	0	0	0	0	4	2	6	0	0	0	0	0	1
2	1	1	2	0	2	3	3	6	4	2	7	4	5	3	6	7	2	2	1	3	3	1	5	4	1	7	2	7	0	1	0			0	0	0	0	2	2	0	3	0	1	1	0	0	0	0	0
2	1	1	3	0	2	3	5	6	5	2	2	5	1	4	1	7	2	2	1	2	2	1	6	4	2	3	3	7	0	1	0			0	0	0	0	0	0	0	3	2	1	1	0	0	0	0	0
2	1	1	1	0	3	5	5	6	6	1	1	4	5	2	2	3	4	1	1	2	1	3	4	1	1	1	1	6	0	1	0	1	0	2	0	0	0	4	2	0	3	1	2	0	1	0	0	0	0
2	1	1	1	0		5	5	2	6	1	1	2	3	3	3	7	2	1	1	1	1	1	3			1		6		1	0	1	0	0	0	0	0	3	2	0	3	2	3	0	0	1	0	0	0
2	1	1	2	0	2	6	6	2	7	2	4	5		4	1	4	2	1	1	2	4	8	5	6	2	2	1	1	0	1	0	1	1	2	2	2	0	3	3	0	3	0	1,2	1	1	0	0	0	0
2	1	1	1	0	2	7	6	6	6	2	2	4	1	3	3	7	4	1	1	2	1	1	3	1	1	2	3	2	0	1	0	1	0	0	0	0	0	2	0	0	3	1	6	0	0	0	0	0	1
2	1	1	1	0	2	7	7	6	5	2	7	5	1	2	2	7	2	2	1	2	3	1	6	6	1	2	1	2		1	0	1	0	0	0	0	0	0	0	0	3	0	3	0	0	1	0	0	0
2	1	1	1	0	4																																						.
2	1	1	3	0	2	5	4	6	6	1	1	5	2	3	2	7	2	1	1	2	2	8	3	3	3	2	3	6	0	1	0	1	0	0	0	0	0	0	0	0	4	2	3,4	0	0	1	1	0	0
2	1	1	3	0	3	5	5	6	6	2	2	4	5	4	2	7	2	2	1	2	2	1	4	3	1	1	3	4	0	1	0	1	0	0	0	0	0	0	1	0	3	2	3	0	0	1	0	0	0
2	1	1	1	0	3	6	5	5				5	1	5	4	3	1	3	1	1	4	2	6	6	4	4	1	1	0	1	0	1	0	0	0	0	0	0	1	0	3	1	8	0	0	0	0	0	0
2	1	1	3	0	2	5	5	6	6	1	1	5	2	3	2	7	2	1	1	1	2	8	3	3	1	1	2	6	0	1	0	1	0	0	0	0	0	0	0	0	4	2	3	0	0	1	0	0	0
2	1	1	3	0	2	6	2	6	5	1	4	5	1	4	2	3	2	1	1	3	1	8	2	1	1	1	1	1	0	1	0	1	1	2	0	0	0	2	0	0	2	0	1	1	0	0	0	0	0
1	1	2	3	0	1	5	4	2	6	3	7	5	4	5	3	7	7	2	1	7	2	5	7	7	1	4	1	1	0				0	0	0		0	0	1	0	4	1	7	0	0	0	0	0	0
1	1	2	2	0	4	2	2	1	4	2	5	5	1	4	3	1	7	6	2	1	2	4	6	6	7	3	6	7	0	1	0	1	0	0	0	0	1	4	4	0	3	0	7	0	0	0	0	0	0
1	1	2	1	0	4	6	6	2	6	2	7	5	1	5	6	7	7	7	1	7	8	8	7	6	1	2	1	1	0	1	0	1	0	0	0	0	0	0	0	0	4	2	8	0	0	0	0	0	0
1	1	2	1	0	3	5	5	1	6	3	7	5	2	4	2	7	2	7		1	2	1	3	6	4	3	3	1	1	6	1	2	0	0	0	0	0	3	1	0	3	2	5	0	0	0	0	1	0
1	1	2	1	0	2	5	5	2	5	2	1	3	2	3	2	7	7	7	7	5	4	6	3	6	1	2	6	2	0	1	0	1	0	0	0	0	0	3	3	0	3	2	5	0	0	0	0	1	0
1	1	2	3	0	2	5	5	1	6	1	2	4	4	4	2	2	2	1	1	3	1	1	2	6	1	2	3	3	0	1	0	1	0	0	0	0	0	0	1	0	2	0	5	0	0	0	0	1	0
1	1	2	3	0	1	2	1	2	6	1	1	3	3	4	3	7	7	2	1	2	4	4	4	7	7	7	1	1	0	1	0	1	0	0	0	0	0	0	0	0	1	0	3	0	0	1	0	0	0
1	1	2	3	0	4	5	4	6	4	2	7	4	3	4	3	7	2	3	7	7	4	1	7	2	1	2	4	1	0	1	0	1	0	0	0	0	0	0	1	0	4	1	5	0	0	0	0	1	0
1	1	2	3	0	2	5	4		4	2	1	5	2	4	3	4	4	5	1	1	2	3	6	6	2	6	4	6	0	1	0	1	0	2	2	2	0	0	0	0	1	2	4	0	0	0	1	0	0
1	1	2	3	0	2	5	4	6	6	2	7	4	3	4	3	3	2	7	1	2	4	4	4	3	1	3	4	1	0	1	0	1	0	0	0	0	0	0	0	0	4	1	4	0	0	0	1	0	0
1	1	2	3	0	2	5	4	2	5	2	2	4	1	4	2	7	7	7	1	1	4	1	6	4	3	4	5	7	0	1	0	1	0	0	0	0	0	0	2	1	2	0	3	0	0	1	0	0	0
1	1	2	3	0	2	5	5	6	5	3	5	5	2	4	4	7	7	3	7	7	7	5	5	3	4	7	4	5	1	5	1	5	0	0	0	0	0	1	2	0	3	2	3	0	0	1	0	0	0
1	1	2	3	0	2	3	1	6	6	2	7	4	2	4	2	7	7	7	7	2	2	4	3	6	7	7	3	1	0	1	0	1	0	0	0	2	0	2	1	0	3	2	2	0	1	0	0	0	0
1	1	2	3	0	2	4	5	6	5	2	5	5	2	5	6	1	7	7	7	1	8	2	7	7	7	7	6	5	0	1	1	6	1	0	0	0	1	0	0	0	3	1	8	0	0	0	0	0	0
1	1	2	3	0	3	3	1	6	5	2	4	4	1	4	5	4	3	3	1	2	4	2	3	2	2	3	6	1	0	1	0	1	0	2	2	2	0	1					5	0	0	0	0	1	0
2	1	2	1	0	4	5	5	3	4	2	2	5	1	3	1	3	3	1	1	2	2	8	3	3	1	5	1	2	0	1	0	1	0	0	0	0	0	2	1	0	3	1	3	0	0	1	0	0	0
2	1	2	1	0	2	6	5	4	6	2	2	5	1	4	4	7	2	2	1	2	2	7	3	6	1	2	3	2	0	1	0	1	0	0	0	0	0	0	1	0	3	2	3,5	0	0	1	0	1	0
2	1	2	1	0	2	6	2	4	5	3	2	4	2	3	2	7	2	2	2	1	4	6	6	4	2	1	6	1	0	1	0	1	0	0	0	0	0	3	0	0	3	0	3	0	0	1	0	0	0
2	1	2	1	0	1	5	4	6	5	3	2	4	2	2	3	7	1	2	1	2	3	2	3	3	1	1	4	7	0	1	0	1	0	0	0	0	0	1	1	0	3	0	3	0	0	1	0	0	0
2	1	2	1	0	2	5	5	6	5	2	2	5	1	3	3	2	2	1	1	2	2	2	2	4	1	3	2	4	0	1	0	1	0	2	0	2	0	2	2	0	3	2	3	0	0	1	0	0	0
2	1	2	1	0	2	4	1	6	4	3	2	3	3	1	2	1	2	2	1	1	2	1	2	1	1	3	4	7	0	1	0	1	1	2	2	2	0	3	0	1	3	0	3	0	0	1	0	0	0
2	1	2	1	0	2	2	4	2	4	3	5	2	2	4	3	7	3	4	3	2	2	1	4	5	2	2	2	2	0	1	0	1	0	0	0	0	0	0	0	0	3	2	5	0	0	0	0	1	0
2	1	2	1	0	2	4	3	4	3	2	2	5	1	5	2	7		2	1	4	2	8	2	2	2	2	4	4	0	1	0	1	1	0	0	0	0	0	0	0	3	1	6	0	0	0	0	0	1
2	1	2	1	0	2	5	5	6	6	3	5	5	1	4	3	7	1	2	1	2	2	1	3	4	1	7	7	1	0	1	0	1	0	0	2	2	0	0	0	0	1	2	3	0	0	1	0	0	0
2	1	2	1	0	2	3	4	6	4	2	2	4	3	5	5	1	3	3	2	2	2	5	3	4	2	7	2	7	0	1	0	1	0	2	0	0	1	2	0	0	4	1	1,2,4	1	1	0	1	0	0
2	1	2	1	0	2	3	3	6	6	3	7	5	1	3	3	7	2	2	1	2	4	1	2	2	1	2	2	2	0	1	0	1	0	0	2	0	0	1	1	0	3	2	8	0	0	0	0	0	0
2	1	2	1	0	2	4	5	6	6	3	7	3	2	3	3	7	4	2	2	2	7	1	5	6	3	3	6	1	0	1	0	1	0	0	0	2	0	1	0	0	3	2	3	0	0	1	0	0	0
2	1	2	1	0	1	5	2	2	4	2	7	5	1	5	5	1	2	2	1	5	2	1	4	1	1	1	6	6	0	1	0	1	0	2	2	2	0	1	1	0	2	2	8	0	0	0	0	0	0
2	1	2	1	0	4	5	5	6	6	3	4	1	5	3	1	7	2	1	1	1	2	1	5	1	1	1	4	4	0	1	0	1	0	0	0	0	0	3	2	0	3	1	6	0	0	0	0	0	1
2	1	2	1	0	3	6	5	6	5	1	4	2	2	6	5	3	6	1	1	1	2	4	5	6	1	7	1	6	0	1	0	1	0	2	2	0	0	3	0	0	3	0	5	0	0	0	0	1	0
2	1	2	2	0	2	6	5	6	6	1	1	2	2	3	2	7	2	2	1	1	4	3	4	2	1	1	1	1	0	1	0	1	0	2	2	0	0	0	0	0	3	0	8	0	0	0	0	0	0
2	1	2	2	0	1	5	2	6	4	2	3	5	1	4	2	1	2	1	1	2	1	1	3	1	1	2	2	1	0	1	0	1	0	0	2	0	0	3	0	0	3	2	4	0	0	0	1	0	0
2	1	2	2	0	2	3	4	6	5	2	5	2	2	2	2	7	1	1	1	1	2	1	4	4	1	3	1	1	0	1	0	1	0	0	0	0	1	3	2	0	1	0	4	0	0	0	1	0	0
2	1	2	2	0	2	5	5	6	6	1	2	2	2	2	4	7	2	2	1	1	3	2	3	4	1	7	5	7	0	1	0	1	0	0	0	0	0	1	1	0	3	0	3	0	0	1	0	0	0
2	1	2	2	0	3	5	2	6	4	2	5	5	1	4	1	1	1	1	1	1	7	1	4	6	1	6	2	7	0	1	0	1	0	0	0	0	0	3	2	0	4	0	2	0	1	0	0	0	0
2	1	2	2	0	4	6	3	6	5	2	5	2	2	5	3	7	2	1	1	1	2	2	2	1	1	1	5	1	0	1	0	1	0	2	2	0	0	3	1	0	4		3	0	0	1	0	0	0
2	1	2	2	0	2	5	5	3	6	2	2	3	3	5	2	3	2	2	1	1	1	1	1	4	1	2	2	3	0	1	0	1	0	2	0	2	0	1	0	0	3	0	2,3,5	0	1	1	0	1	0
2	1	2	2	0	3	1	4	6	4	2	2	2	3	3	3	1	2	1	1	1	2	1	3	4	1	3	6	1	0	1	0	1	1	0	0	0	1	1	2	0	3	1	8	0	0	0	0	0	0
2	1	2	2	0	4	5	4	6	5	1	1	4	3	2	2	1	1	2	1	2	3	1	4	3	1	1	7		0	1	0	1	0	0	0	0	0	1	0	0	3	1	2	0	1	0	0	0	0
2	1	2	2	0	1	5	2	6	5	3	2	5	1	3	3	7	2	1	1	2	1	1	4	4	1	2	6	7	0	1	0	1		0	0	0	0	2	1	0	3	1	3,4,5	0	0	1	1	1	0
2	1	2	2	0	2	4	4	3	6	1	1	5	1	3	2	7	2		1	2	2	1	3	1	1	7	1	1	0	1	0	1	0	2	0	0	0	0	0	0	3	2	1,2,3,4,5,7	1	1	1	1	1	0
2	1	2	1	0	2	5	4	1	5	2	7	4	2	3	3	7	2	1	1	1	1	1	2	2	1	5	2	1	0	1	0	1	0	0	0	0	0	1	2	0	3	1	4	0	0	0	1	0	0
2	1	2	2	0	2	7	5	6	6	3	2	4	3	5	3	2	3	1	1	5	3	3	6	4	2	7	3	7	0	1	0	1	1	0	0	0	0	4	1	0	2	1	3	0	0	1	0	0	0
2	1	2	2	0	2	3	5	2	6	1	1	4		4	2	7	3	1	1	1	5	1	4	1	1	1	4	3	0	1	0	1	0	2	2	2	0	0	0	0	2	2	1,3,4,6,8	1	0	1	1	0	1
2	1	2	2	0	2	4	4	2	4	1	1	3	5	3	3	1	2	1	1	1	2	8	4	4	3	3	2	1	0	1	0	1	0	0	0	0	0	1	2	0	3	1	3	0	0	1	0	0	0
2	1	2	2	0	2	5	5	4	6	2	2	5	1	3	5	7	3	3	1	4	8		6		1	7	7		0	1	0	1	0	0	0	0	0	3	3	0	4	1	2,3,5,6	0	1	1	0	1	1
2	1	2	2	0	2	4	2	4	6	1	3	2	2	3	3	7	1	3	1	1	5	1	6	6	2	4	1	1	0	1	0	1	0	0	0	0	0	1	1	0	3	1	2	0	1	0	0	0	0
2	1	2	2	0	2	5	3	6	6	2	2	5	1	3	3	2	3	1	1	3	1	1	4	3	1	1	5	7	0	1	0	1	1	0	0	0	0	0	0	1	4	1	2	0	1	0	0	0	0
2	1	2	3	0	3	2	2	2	4	3	2	4	2	3	4	7	2	2	1	2	4	1	2	4	1	3	1	1	0	1	0	1	0	0	2	0	0	1	1	0	2	1	2	0	1	0	0	0	0
2	1	2	3	0	2	4	2	6	5	5	3	4	2	4	2	1	2	3	2	1	4	2	4	5	1	5	6	7	0	1	0	1	0	2	2	2	0	1	0	0	3	1	3	0	0	1	0	0	0
2	1	2	3	0	2	5	7	6	6	2	7	4	3	3	1	7	2	1	1	2	3	4	2	3	1	2	5	6	0	1	0	1	0	2	0	2	0	2	0	0	3	1	2	0	1	0	0	0	0
2	1	2	3	0	3	4	3	6	4	3	4	2	2	3	3	7	2	2	1	1	4	5	3	4	1	4	6	1	0	1	0	1	0	2	0	0	0	0	2	0	3	1	3	0	0	1	0	0	0
2	1	2	2	0	2	6	6	6	6	2	3	5	1	4	4	7	2	1	1	2	1	1	4	2	1	7	6	5	0	1	0	1	0	0	0	0	0	1	0	1	3	1	4	0	0	0	1	0	0
2	1	2	2	0	4	6	6	6	5	2	2	5	3	2	3	1	2	2	1	1	1	1	2	3	1	7	1	1	0	1	0	1	0	2	2	2	0	0	0	0	4	2	1	1	0	0	0	0	0
1	1	2	1	0	2	3	3	4	4	2	2	3	3	4	2	5	2	5	7	1	7	1	5	6	3	4	7	1	1	3	1	4	0	0	0	0	1	2	1	0	3	1	2	0	1	0	0	0	0
1	1	2	1	0	2	3	2	6	5	2	2	4	1	3	1	7	7	7	1	7	8	1	6	6	6	2	1	2	0	1	0	1	0	0	0	0	0	4	3	0	1	1	4	0	0	0	1	0	0
1	1	2	1	0	1	4	4	2	6	2	2	5	1	1	4	1	5	3	1	3	2	8	3	3	3	2	3	3	0	1	0	1	0	0	0	0	0	0	1	0	4	1	2	0	1	0	0	0	0
1	1	2	1	0	2	4	5	1	5	2	2	5	5	4	2	6	2	1	1	2	1	8	6	2	3	4	1	1	0	1	0	1	0	2	0	0	0	2	0	0	3	1	2	0	1	0	0	0	0
1	1	2	1	0	2	2	7	6	4	2	2	5	1	4	6	7	7	4	2	1	3	4	6	4	6	7	1	1	1	6	0	1	0	2	0	0	0	0	0	0	3	2	3	0	0	1	0	0	0
1	1	2	1	0	2	3	4	2	4	3	4	2	3	2	2	3	7	2	7	7	4	8	2	2	7										0	0	0	1	0	1	3	2	3	0	0	1	0	0	0
1	1	2	1	0	2	3	2	5	2	2	5	5	4	5	4	7	7	7	7	7	3	3	3	3	7	2	5	7	0	1	0	1	0	0	0	0	0	1	1	0	3	2	2	0	1	0	0	0	0
1	1	2	2	0	3	4	5	2	4	2	4	4	2	4	2	7	2	2	7	2	2	3	3	7	7	2	2	1	0	1	0	1	0	0	0	0	0	0	0	0	4	2	3	0	0	1	0	0	0
1	1	2	3	0	1	5	5	6	5	2	2	5	1	1	6	6	7	7	1	7	1	3	1	7	1	7	3	1	0	1	0	1	0	0	0	0	0	0	0	0	4	2	3	0	0	1	0	0	0
1	1	2	3	0	4	3	2	6	5	1	1	2	5	2	2	3	3	2	2	3	2	3	2	1	3	2	1	2	0	1	0	1	0	0					0	0	3	2	2	0	1	0	0	0	0
1	1	2	3	0	2	4	4	6	6	1	1	5	1	4	2	7	7	1	1	2	1	3	2	2	1	2	2	2	0	1	0	1	0	0	0	0	0	2	2	0	3	2	5	0	0	0	0	1	0
1	1	2	3	0	2	2	1	1	5	2	1					4	2	4	1			2	2			3	1	2	0		0	1	0	0									1	1	0	0	0	0	0
1	1	2	3	0	4	3	1	3	4	2	3	4	2	4	1	7	7	3	7	3	2	1	4	1	1	3	2	4	0	1	0	1	0	2	2	2	0	0	0	0	3	0	1	1	0	0	0	0	0
1	1	2	3	0	1	2	2	4	4	2	2	4		4	2	1	3	6	2	1	2	8	6	1	1	2	1	5	1	4	1	1	0	1	1	0	0	1	0	0	2	0	2	0	1	0	0	0	0
2	1	2	1	0	3	3	2	2	5	2	3	3	2	3	4	7	7	7	7	7	3	1	7	7	1	1	2	2	0	1	0	1	0	0	0	0	0	0	0	0	3	0	4,7	0	0	0	1	0	0
2	1	2	1	0	4	2	1	6	1	2	3	4	4	3	2	1	7	7	7	1	1	1	7	7	1	1	6	3	0	1	0	1	1	0	0	0	0	2	1	1	2	2	1,2,3,4,5	1	1	1	1	1	0
2	1	2	1	0	2	4	4	6	6	3	2	4	3	3	1	7	7	7	7	7	2	1	2	1	1	1	3	4	0	1	0	1	0	2	2	2	0	0	0	0	3	1	1,2,3,4,5,7	1	1	1	1	1	0
2	1	2	1	0	4	3	3	4	4	1	1	2	2	3	5	4	3	4	6	1	2	2	2	2	1	5	2	3	0	1	1	3	0	0	0	0	0	2	1	0	2	2	5	0	0	0	0	1	0
2	1	2	1	0	2	5	4	3	6	1	1	4	2	4	1	7	7	7	7	2	1	1	7	2	1	1	2	6	0	1	0	1	0	0	0	0	0	1	1	0	3	2	1,2,3,4,5,6,7,8	1	1	1	1	1	1
2	1	2	1	0	3	3	3	2	5	2	3	4	1	5	1	7	7	7	7	2	4	1	3	1	1	2	2	3	0	1	0	1	0	0	0	0	0	1	1	0	3	0	3,4,5	0	0	1	1	1	0
2	1	2	1	0	4	4	2	2	4	2	5	2	2	3	3	2	7	1	1	7	1	2	4	1	1	3	2	2	0	1	0	1	0	2	0	0	0	0	0	0	4	0	2,3,6	0	1	1	0	0	1
2	1	2	1	0	2	6	5	3	4	2	3	1	1	3	3	3	3	5	3	2	3	2	6	3	3	4	1	6	1	2	0	1	0	0	1	0	0	2	1	1	2	1	2	0	1	0	0	0	0
2	1	2	1	0	2	2	2	6	5	2	2	4	2	3	2	1	7	3	1	7	1	1	6	7	7	7	1	4	0	1	0	1	0	0	2	0	0	2	1	0	2	0	1	1	0	0	0	0	0
2	1	2	2	0	4	5	5	3	6	1	1	5	1	4	2	2	2	1	1	2	2	2	3	1	1	1	2	1	0	1	0	1	0	0	0	0	0	0	0	0	3	2	7	0	0	0	0	0	0
2	1	2	2	0	1	2	1	1	6	1	1	5	1	4	6	4	2	3	1	2	2	1	3	4	2	2	1	4	0	1	0	1	0	0	0	0	0	3	0	1	3	1	1,3,5,6	1	0	1	0	1	1
2	1	2	2	0	3	4	4	3	5	1	1	2	2	3	1	7	7	7	1	2	2	1	7	1	1	1	4	3	0	1	0	1	0	0	0	0	0	1	1	0	2	2	2,3,5,6,7	0	1	1	0	1	1
2	1	2	1	0	3	5	3	4	6	2	2	5	1	4	3	3	7	7	1	2	1	1	3	7	1	1	2	5	0	1	0	1	0	0	0	0	0	0	1	0	3	1	1,3,4,6,7	1	0	1	1	0	1
2	1	2	2	0	2	2	2	1	4	3	2	2	2	3	2	2	3	2	1	2	2	5	2	7	1	1	1	4	0	1	0	1	1	0	0	2	0	4	3	1	3	2	3	0	0	1	0	0	0
2	1	2	2	0	2	4	3	3	6	1	1	4	3	4	2	7	7	7	1	7	1	1	4	2	1	1	4	4	0	1	0	1	0	0	0	0	0	1	0	0	3	1	4	0	0	0	1	0	0
2	1	2	2	0	2	2	3	6	5	1	1	5	1	4	6	3	4	3	7	3	4	1	6	4	2	2	1	1	0	1	0	1	0		0	2	0	1	0	0	3	2	1,2,3	1	1	1	0	0	0
2	1	2	1	0	2	3	2	6	3	5	2	2	5	3	5	2	1	7	7	2	7	3	6	7	2	6	1	1	0	1	0	1	1	0	0	0	0	4	2	0	2	0	3	0	0	1	0	0	0
2	1	2	1	0	2	3	7	6	6	1	1	4	1	3	1	4	1	1	1	2	1	7	7	2	1	3	1	1	0	1	0	1	0	0	0	0	0	3	0	1	3	0	2	0	1	0	0	0	0
2	1	2	1	0	2	3	3	1	5	1	1	3	1	2	2	7	7	2	2	1	2	1	2	1	1	1	1	1	0	1	0	1	0		2	2	0	4	0	0	2	0	1	1	0	0	0	0	0
2	1	2	2	0	4	1	2	6	5	2	1	5	1	3	2	7	2	7	1	2	2	1	3	1	1	1	4	2	0	1	0	1	0	0	0	0	0	1	1	0	2	2	1,2,3	1	1	1	0	0	0
2	1	2	1	0	2	6	2	6	6	1	1	1	2	3	2	3	2	7	1	7	2	1	7	7	1	2	6	5	0	1	0	1	0	0	0	0	0	0	0	0	2	2	1,4,5,6	1	0	0	1	1	1
2	1	2	2	0	2	1	2	6	5	1	1	5	1	4	2	3	2	2	1	2	2	1	3	1	1	1	1	7	0	1	0	1	0	0	0	0	0	1	0	0	2	2	1,3,4	1	0	1	1	0	0
2	1	2	3	0	2	6	4	6	4	3	5	2	2	2	2	1	2	3	3	1	3	1	3	6	1	4	3	5	1	4	0	1	1	0	0	0	0	4	1	0	2	2	5	0	0	0	0	1	0
2	1	2	3	0	2	7	2	6	4	3	5	4		2	3	1	2	3	2	2	3	1	5	3	2	4	2	4	0	1	0	1	0	0	0	0	0	1	1	0	3	1	3	0	0	1	0	0	0
2	1	2	3	0	2	2	6	6	5	2	5	3	2	2	6	1	1	4	1	1	8	1	3	6	1	7	3	1	0	1	0	1	0	0	0	0	0	2	2	0	3	0	3,5,6,7	0	0	1	0	1	1
2	1	2	3	0	2	2	1	6	5	2	7	1	5	2	1	1	2	7	2	1	2	8	6	1	1	2	1		0	1	0	1	1	0	0	0	0	1	1	0	2	2	7	0	0	0	0	0	0
2	1	2	3	0	2	3	1	6	6	4	5	3	3	3	6	1	7	6	1	2	4	1	6	1	1	2	1	5	0	1	1	5	1	2	0	0	0	1	1	0	1	2	4	0	0	0	1	0	0
2	1	2	3	0	3	3	1	6	4	3	5	4	5	3	3	1	2	3	1	1	4	1	4	3	2	5	1	4	0	1	0		1		0	0	0	1	1	0	3	2	3	0	0	1	0	0	0
2	1	2	3	0	2	5	5	3	6	1	2	4																															.
2	1	2	3	0	2	2	2	1	4	2	7	5	1	4	2	3	3	1	1	1	1	1	2	1	1	1	3	7	1	5	1	5	0	0	0	0	1	4	1	0	3	0	1,2	1	1	0	0	0	0
2	1	2	3	0	2	2	2	1	5	3	7	3	4	3	2	7	7	7	7	7	1	1	4	1	1	1	7	5	1	5	1	5	0	0	0	0	0	3	2	0	1	0	1,3,4	1	0	1	1	0	0
2	1	2	3	0	2	1	2	2	5	2	7	1	5	4	3	7	7	7	1	7	1	1	5	6	1	7	7	7	1	5	0	1	0	0	0	0	0	0	0	0	3	1	1,2,3,4,5,8	1	1	1	1	1	0
2	1	2	3	0	2	7	7	6	6	3	3	4	2	3	3	1	2	4	7	1	2	2	1	7	1	6	1	1	0	1	0	1	1	0	0	2	0	0	3	0	4	1	1,3,5,6,7	1	0	1	0	1	1
2	1	2	3	0	2	3	1	1	5	2	2	4	3	2	4	7	2	1	1	7	2	2	7	7	1	7	1	6	0	1	0	1	0	0	0	0	0	2	2	0	4	1	1,3,4,5,6,7	1	0	1	1	1	1
2	1	2	2	0	4	3	2	6	1	3	4	1	3	3	6	7	7	7	1	1	2	1	4	4	1	4	1	4	0	1	0	1	0	0	2	0	0	3	3	0	3	0	3,8	0	0	1	0	0	0
2	1	2	3	0	3	4	4	2	4	3	2	5	2	4	4	7	7	7	1	2	2	1	3	6	7	1	3	6	0	1	0	1		0	0	0	0	0	3	1	3	1	2,4,5,7	0	1	0	1	1	0
2	1	2	2	0	2	4	2	6	6	2	5	4	2	3	2	7	7	2	1	2	3	1	3	4	1	7	2	3	0	1	0	1	0	0	0	0	0	0	0	0	3	2	1,3,4,5,7	1	0	1	1	1	0
2	1	2	3	0	2	1	2	6	1	3	2	2	5	2	4	7	7	6	6	7	8	1	7	7	7	1	1	7	0	1	0	1	0	0	0	0	0	4	4	0	4	1	8	0	0	0	0	0	0
2	1	2	3	0	2	2	4	2	5	1	1	3	2	3	6	3	3	2	1	1	1	1	6	1	1	1	6	7	0	1	0	1	0	0	0	0	0	0	0	0	4	1	1,2,3,5,7	1	1	1	0	1	0
2	1	2
2	1	2	3	0	2	4	2	6	6	1	1	5	1	4	2	7	7	1	1	2	1	3	7	7	1	2	1	3	0	1	0	1	0	0	0	0	0	1	1	0	4	1	1,2,3,4,6	1	1	1	1	0	1
2	1	2
2	1	2	3	0	2	4	6	3	6	2	3	5	1	3	2	7	2	1	1	1	2	3	2	7	1	3	1	2	0	1	0	1	0	0	0	0	0	0	1	0	3	0	1,2,3,6,7	1	1	1	0	0	1
2	1	2	3	0	2	2	3	6	5	2	5	4	2	4	2	7	7	1	1	7	2	1	7	7	7	7	3	2	0	1	0	1	0	0	0	0	0	0	0	0	4	2	1,3,7	1	0	1	0	0	0
2	1	2	3	0	2	7	3	6	5	2	2	4	2	3	3	1	7	6	7	7	4	2	7	2	7	4	5	1	0	1	0	1	0	0	0	0	0	2	3	1	2	2	1,5,7	1	0	0	0	1	0
2	1	2	3	0	2	3	5	6	5	2	2	1	2	1	6	2	3	6	1	7	6	1	7	6	1	7	1	4	0	1	0	1	0	0	0	0	0	1	1	0	3	0	2,4,5,6	0	1	0	1	1	1
2	1	2	3	0	1	3	1	1	6	1	1	5	1	5	2	2	2	1	1	2	1	1	7	1	1	2	1	1	0	1	0	1	0	0	0	2	0	1	0	0	2	0	3	0	0	1	0	0	0
2	1	2	3	0	2	4	7	6	5	2	7	3	3	6	6	7	7	2	7	2	8	1	7	7	2	7	2	3	0	1	0	1	1	0	0	0	0	1	0	0	3	1	1,3,5	1	0	1	0	1	0
2	1	2	2	0	2	4	2	4	4	1	1	2	3	2	2	7	7	7	1	7	1	1	7	1	1	1	1	1	0	1	0	1	0	0	0	2	0	4	2	0	2	0	.
2	1	2	2	0	1	5	4	6	6	1	1	1	3	4	5	2	4	1	1	7	2	2	5	5	3	1	4	2	0	1	0	1	0	0	0	0	0	0	2	0	4	1	2,3,7	0	1	1	0	0	0
2	1	2	2	0	2	2	2	6	6	3	7	5	1	4	3	4	3	7	1	3	2	2	3	7	1	2	5	7	0	1	0	1	0	0	0	0	0	1	0	0	4	1	4,5	0	0	0	1	1	0
2	1	2	2	0	2	6	4	4	5	1	1	2	3	5	4	7	2	2	7	7	2	3	4	3	2	3	4	7	0	1	0	1	0	0	0	0	0	1	0	0	4	2	1,5	1	0	0	0	1	0
1	1	2	1	0	4	6	5	4	3	3	2	5	5	3	5	7	7	3	7	1	8	2	6	2	2	6	1	7	1	1	1	6	0	0	0	1	0	3	3	0	4	1	1,3,4,5,6,7	1	0	1	1	1	1
1	1	2	1	0	4	5	5	6	5	2	2	3	2	6	3	1	2	5	2	1	4	1	6	4	3	3	4	1	1	4	0	1	0	0	0	0	0	1	4	0	4	2	3	0	0	1	0	0	0
1	1	2	1	0	2	4	3	6	5	2	2	5	1	4	1	7	3	7	7	2	2	1	5	6	1	2	6	7	0	1	0	1	0	0	0	0	0	0	0	0	3	2	1,4,5,7	1	0	0	1	1	0
1	1	2	1	0	2	6	5	2	5	2	4	3	3	2	3	4	2	2	7	1	4	3	3	6	1	2	4	7	1	2	1	6	0	1	1	0	0	2	2	0	2	0	8	0	0	0	0	0	0
1	1	2	1	0	3	6	3	3	6	2	2	4	1	4	2	2	7	3	7	1	3	2	2	7	7	7	2	6	0	1	0	1	0	0	0	0	0	1	0	0	3	2	1	1	0	0	0	0	0
1	1	2	1	0	1	4	3	3	3	3	2	5	2	3	2	7	2	2	7	7	2	1	5	3	6	2	2	7	1	1	1	6	0	0	1	0	0	0	0	0	3	1	4	0	0	0	1	0	0
1	1	2	1	0	2	5	4	5	6	4	2	4	3	4	3	7	2	7	1	3	1	2	6	6	6	2	4	7	0	1	0	1	0	2	2	2	0	3	0	1	4	1	2	0	1	0	0	0	0
1	1	2	1	0	3	3	4	6	6	1	1	5	3	4	2	7	3	7	1	2	2	4	7	2	4	4	2	7	0	1	0	1	0	0	0	0	1	1	1	0	3	2	1	1	0	0	0	0	0
1	1	2	1	0	4	5	3	3	4	3	5	5	1	4	2	1	1	3	1	1	3	2	4	4	1	2	1	4	0	1	0	1	0	2	2	2	0	2	0	0	3	2	5	0	0	0	0	1	0
1	1	2	1	0	1	4	4	3	5	2	2	5	1	4	3	7	7	1	1	2	1	1	4	4	1	2	3	7	0	1	0	1	0	0	0	0	1	1	0	0	4	0	3	0	0	1	0	0	0
1	1	2	1	0	1	3	1	5	5	2	3	4	2	4	2	7	7	7	1	7	3	1	2	7	7	7	6	7	1	5	1	2	0	0	0	0	0	1	2	1	2	1	8	0	0	0	0	0	0
1	1	2	1	0	1	4	4	4	4	2	3	2	2	2	2	1	1	2	1	2	3	1	2	3	1	3	3	1	0	1	0	1	0	0	0	0	1	0	0	0	2	0	1	1	0	0	0	0	0
1	1	2	1	0	3	7	5	6	6	3	5	4	2	3	3	7	2	5	1	7	2	1	2	7	3	2	2	1	0	1	0	1	0		2	2	0	0	0	0		2	1	1	0	0	0	0	0
1	1	2	1	0	3	5	4	4	5	4	7	4	1	5	3	1	2	3	1	2	4	3	5			3	4	2	0	1	0	1	0	2	0	0	0	2	2	0	4	1	3	0	0	1	0	0	0
1	1	2	1	0	2	4	5	4	4	4	5	5	1	4	6	3	2	2	2	6	6	2	6	6	6	3	2	6	1	1	0	1	1	0	0	2	1	2	2	0	4	2	5	0	0	0	0	1	0
1	1	2	1	0	4	7	1	6	6	1	1	1	2	4	6	7	1	6	2	1	3	3	3	3	1	3	1	5	1	1	1	1	1	2	2	2	0	2	0	0	4	2	5	0	0	0	0	1	0
1	1	2	1	0	2	5	5	3	6	2	5	1	3	2	3	1	2	1	1	1	1	1	2	6	3	2	2	1	0	1	0	1	0	0	0	0	0	0	0	0	4	2	5	0	0	0	0	1	0
1	1	2	1	0	2	5	5	6	6	2	2	4	2	4	3	2	2	2	2	7	3	2	4	3	3	3	4	6	0	1	0	1	0	0	0	0	0	1	1	0	3	2	1	1	0	0	0	0	0
1	1	2	1	0	2	5	4	5	6	2	2	5	1	6	6	1	2	5	2	2	6	1	5	4	2	2	2	7					0	0	0	0	0	0	0	1	3	1	3	0	0	1	0	0	0
1	1	2	1	0	1	7	4	6	5	2	7	5	2	4	6	3	4	2	1	7	3	4	2	1	1	2	5	5	0	1	0	1	0	2	2	2	0	0	0	0	1	2	1	1	0	0	0	0	0
1	1	2	1	0	2	5	4	3	6	2	2	5	1	4	6	2	2	7	7	7	4	5	4	4	7	3	2	1	1	5	0	1	0	2	0	0	0	3	2	1	1	0	5,6	0	0	0	0	1	1
1	1	2	1	0	2	5	2	6	5	2	3	5	1	4	2	7	1	2	1	2	3	8	3	2	7	2	3	5	0	1	0	1	0	0	0	0	0	0	0	0	4	1	2	0	1	0	0	0	0
1	1	2	1	0	4	6	3	4	5	2	2	5	1	5	2	7	7	7	1	1	3	1	3	4	1	3	5	7	0	1	0	1	0	0	0	0	0	1	0	0	3	2	2	0	1	0	0	0	0
1	1	2	1	0	2	3	2	6	6	1	2	5	3	5	2	1	7	1	1	1	8	8	2	1	7	1	3	5	0	1	0	1	0	0	0	0	0	1	3	1	3	0	1,2,3,4,5,6,7,8	1	1	1	1	1	1
1	1	2	1	0	2	5	5	2	6	2	6	3	2	3	2	2	2	2	1	1	3	6	4	4	1	5	1	2	0	1	1	2	0	1	0	1	0	2	1	0	3	0	4	0	0	0	1	0	0
1	1	2	1	0	1	4	3	1	6	1	1	5	1	4	4	7	7	7	1	7	1	4	4	1	7	1	2	1	0	1	0	1	0	0	0	0	0	1	1	0	4	2	1	1	0	0	0	0	0
1	1	2	1	0	2	4	4	6	6	2	7		2	3	1	7	7	7	1	1	1	1	4	3	1	2	1	7	0	1		1	0	0	0	0	0	2	0	0	2	2	5	0	0	0	0	1	0
1	1	2	1	0	2	5	4	4	6	4	5	3	3	4	3	2	2	7	7	7	3	3	6	4	6	2	7	1	1	1	1	1	0	0	0	0	0	1	1	0	2	1	4	0	0	0	1	0	0
1	1	2	1	0	2	6	6	6	4	2	3	2	2	4	2	3	2	2	1	2	2	1	6	6	1	7	7	7	1	6	1	2	0	0	0	0	1	1	1	0	1	2	1	1	0	0	0	0	0
1	1	2	1	0	2	5	2	2	6	3	2	5	1	3	2	2	2	3	2	2	4	2	4	2	1	5	1	7	1	4	1	4	0		2	2	0	0	1	0	2	1	3	0	0	1	0	0	0
1	1	2	1	0	2	7	5	6	5	2	2	1	2	5	3	1	7	2	1	1	4	4	5	4	6	2	7	7	0	1	0	1	0	2	2	2	0	0	0	1	2	2	3	0	0	1	0	0	0
1	1	2	1	0	3	6	6	2	6	1	1	3	5	3	2	7	7	7	7	7	3	1	3	4	2	2	4	6	0	1	0	1	0	2	2	0	0	2	1	0	4	2	3	0	0	1	0	0	0
1	1	2	3	0	4	5	5	2	6	3	5	4		3	2	7	2	2	7	3	6	7	4	4	3	3	3	6	1	6	1	2	0	1	1	0	0	1	1	0	3	1	5,6	0	0	0	0	1	1
1	1	2	3	0	4	6	5	6	6	1	1	1	3	3	3	6	6	5	1	2	6	5	1	3	1	2	1	7	1	2	1	6	0	0	0	2	0	4	1	0	2	0	4	0	0	0	1	0	0
1	1	2	3	0	2	4	4	2	4	2	2	5	1	4	4	7	7	7	1	7	4	1	4	3	7	2	5	5	0	1	0	1	0	0	0	0	0	0	1	0	2	2	1,3,4,5,6,7	1	0	1	1	1	1
1	1	2	3	0	2	5	5	3	6	1	1	5	1	3	1	1	2	7	1	7	1	1	2	3	1	2	1	1	0	1	0	1	0	0	0	2	0	0	0	0	4	2	5	0	0	0	0	1	0
1	1	2	3	0	4	6	5	5	6	4	7	4	2	5	2	2	3	4	2	1	5	1	3	4	2	2	3	1	0	1	0	1	1	1	2	2	0	0	0	0	3	1	2,4	0	1	0	1	0	0
1	1	2	1	0	2	6	4	4	4	2	7	2	3	6	2	1	7	6	4	6	5	1	6	6	6	2	5	7	1	5	1	3	1	0	0	0	0	3	0	1	4	0	8	0	0	0	0	0	0
1	1	2	1	0	1	4	5	5	6	2	7	5	1	4	2	3	2	7	7	2	3	1	3	1	1	2	1	4	0	1	0	1	0	0	0	0	0	0	0	0	3	1	8	0	0	0	0	0	0
1	1	2	3	0	4	6	6	5	5	3	3	4	4	4	5	7	2	6	5	7	8	2	6	6	6	4	2	2	1	2	1	2	0	1	1	0	0	1	2	0	4	2	3	0	0	1	0	0	0
1	1	2	1	0	2	4	4	6	6	2	2	4	2	4	3	7	7	7	1	7	1	4	7	3	7	3	3	4	0	1	0	1	1	0	0	0	1	1	1	1	3	0	4	0	0	0	1	0	0
1	1	2	1	0	1	7	1	3	6	2	7	5	2	4	2	7	7	7	1	1	1	2	3	7	2	2	6	7	0	1	0	1	0	0	0	0	0	0	0	0	1	0	.
1	1	2	1	0	2	4	2	3	6	1	2	4	2	4	2	7	7	7	7	2	2	4	4	2	2	3	5	4	0	1	0	1	0	2	0	0	1	1	0	0	3	1	6	0	0	0	0	0	1
1	1	2	1	0	1	2	4	6	3	2	2	2	4	4	3	5	6	3	2	7	3	6	2	5	1	2	1	3	0	1	0	1	1	0	2	0	0	1	0	0	3	0	1	1	0	0	0	0	0
1	1	2	1	0	2	3	3	6	3	2	6	5	2	4	4	3	7	2	7	7	6	1	2	7	1	7	5	1	0	5		5	0	0	0	0	0	1	0	0	4	2	.
1	1	2	1	0	4	5	5	6	5	2	2	5		4	2	3	7	2	2	4	2	5	3	3	7	2	3	5	0	1	0	1	0	2	0	2	0	1	0	0	3	2	6	0	0	0	0	0	1
1	1	2	1	0	1	6	6	5	6	2	5	4	1	5	4	1	1	2	1	1	2	1	3	4	3	2	1	1	0	1	0	1		0	0	0	0	1	1	0	3	1	5	0	0	0	0	1	0
1	1	2	1	0	1	4	3	4	6	2	5	5	1	4	3	3	4	2	1	2	3	3	4	5	2	2	5	6	0	1	0	1	0	0	0	0	0	0	0	0	4	2	3	0	0	1	0	0	0
1	1	2	1	0	2	6	5	5	6	1	1	5	1	1	4	1	7	6	1	2	2	2	3	3	2	2	3	4	0	1	0	1	0	0	0	0	0	0	0	0	3	0	5	0	0	0	0	1	0
1	1	2	1	0	4	3	1	6	6	3	7	5	5	4	2	1	2	2	3	1	3	1	3	2	1	2	4	7	1	1	1	6	0	0	0	0	0	0	0	0	4	0	1	1	0	0	0	0	0
1	1	2	2	0	2	5	3	3	6	2	2	5	1	4	2	7	7	7	1	3	2	2	4	4	7	2	1	1	0	1	0	1	0	0	0	0	0	1	1	0	3	0	5	0	0	0	0	1	0
1	1	2	2	0	2	4	4	4	5	2	2	5	1	4	2	1	3	3	1	2	3	1	3	3	4	7	7	4	1	6	0	1	0	2	2	2	0	2	0	0	1	0	1	1	0	0	0	0	0
1	1	2	3	0	2	6	3	6	4	1	1									1	2	3	4	4	2	7	1	3	0	1	0	1	0	0									4	0	0	0	1	0	0
1	1	2	2	0	2	4	6	6	6	2	2	5	1	4	2	7	7	7	1	2	4	1	4	3	7	7	6	1	0	1	0	1	0	0	0	0	0	0	0	0	4	2	1	1	0	0	0	0	0
1	1	2	2	0	3	4	4	3	6	1	1	2	2	4	1	1	1	3	2	2	8	2	4	4	1	3	3	6	1	1	0	1	0	0	0	2	0	1	1	0	2	0	1	1	0	0	0	0	0
1	1	2	1	0	2	4	4	6	5	2	2	4	2	2	2	2	2	2	4	1	1	1	2	7	4	7	7	1	0	1	0	2	1	0	1	0	1	2	0	0	1		.
1	1	2	2	0	1	6	4	3	6	1	1	5	4	2	3	1	1	3	1	2	3	1	4	6	2	2	1	7	0	1	0	1	1	2	2	0	1	3	3	0	2	1	1	1	0	0	0	0	0
1	1	2	2	0	2	3	4	6	3	2	5	5	1	4	2	7	7	7	1	7	3	1	3	2	1	2	1	3	0	1	0	1	1	0	0	0	0	0	0	0	2	2	1	1	0	0	0	0	0
1	1	2	2	0	3	4	4	3	4	2	5	5	2	4	3	7	7	7	1	7	5	4	3	4	2	2	2	5	0	1	0	1	0	0	0	0	0	1	0	0	3	2	8	0	0	0	0	0	0
1	1	2	2	0	4	4	3	2	5	2	3	4	1	4	2	1	4	1	1			1	1	4	1	2	3	1	0	1	0	1	0	2	2	2	0	1	0	0	1	1	8	0	0	0	0	0	0
1	1	2	3	0	3	5			6	1	1	4	5	3	3	3	2	1	1	3	2	1	3	3	1	3	1	7	1	6	1	2	0	0	0	0	0	2	2		3	0	6	0	0	0	0	0	1
1	1	2	2	0	1	5	4	6	6	2	5	4	1	4	2	7	7	7	1	7	1	1	3	3	4	2	2	1	0	1	0	1	0	0	0	0	0	1	0	0	2	2	4	0	0	0	1	0	0
1	1	2	1	0	3	7	7	6	5	2	5	5	1	4	3	3	7	2	1	3	4	1	4	6	7	2	2	4	0	1	0	1	0	0	0	0	0	0		0	2	2	3	0	0	1	0	0	0
1	1	2	3	0	2	4	2	3	6	1	1	3	2	5	2	4	3	2	1	4	2	4	2	2	1	3	4	6	1	1	0	1	0	0	0	0	0	2	0	0	3	1	8	0	0	0	0	0	0
1	1	2	1	0	2	5	5	6	6	3	5	5	1	4	2	7	7	7	1	2	4	5	3	6	3	2	3	5	0	1	0	1	0	0	0	0	0	1	0	0	3	0	4	0	0	0	1	0	0
1	1	2	1	0	4	7	7	6	5	3	3	5	1	5	2	3	2	2	1	2	1	5	4	3	1	2	1	4	1	4	0	1	0	0	0	0	0	0	0	0	4	1	2	0	1	0	0	0	0
1	1	2	2	0	2	5	4	4	5	2	2	4	1	4	2	1	2	2	1	1	2	3	2	2	1	2	2	2	0	1	0	1	0	0	0	0	0	1	2	0	3	2	4	0	0	0	1	0	0
1	1	2	1	0	2	5	5	5	5	3	2	5	2	4	5	2	2	2	2	1	5	4	6	4	3	2	5	3	1	6	1	2	0	0	0	0	0	3	1	0	4	1	4	0	0	0	1	0	0
1	1	2	1	0	2	4	4	2	5	3	3	4	3	3	6	2	2	2	7	2	2	2	4	7	6	2	3	1	0	1	0	1	0	0	0	0	0	1	1	0	3	1	4,5	0	0	0	1	1	0
1	1	2	1	0	1	7	7	3	5	2	2	4	2	3	1	1	2	4	2	1	5	4	4	2	6	2	3	7	0	1	0	1	0	0	2	2	0	4	1	0	1	0	1	1	0	0	0	0	0
1	1	2	3	0	1	2	4	1	5	2	2	4	2	4	2	7	2	5	7	7	4	1	5	7	7	6		4	1	4	1	1	0	1	1	0	0	2	2	0	3	1	3	0	0	1	0	0	0
1	1	2	2	0	2	3	4	1	4	1	1					7	7	7	7	2	3	3	4	4	1	6	1	7	1	2	1	2	1	0	0	0	0	1	0	0	4	2	1	1	0	0	0	0	0
1	1	2	2	0	2	4	1	4	5	2	2	2	5	4	3	3	3	2	7	1	4	2	6	6	3	2	1	1	1	6	0	1	0	2	2	2	0	0	0	0	1	2	1	1	0	0	0	0	0
1	1	2	2	0	1	5	6	3	6	3	2	5		4	3	3	3	2	7	3	2	2	4	3	4	2	3	5	0	1	0	1	0	0	0	0	0	2	2	0	4	1	5	0	0	0	0	1	0
1	1	2	2	0	2	6	5	6	5	2	6	4	4	3	3	7	2	7	1	7	4	2	3	3	3	2	3	4	1	4	1	2	0	0	0	0	1	0	1	0	3	0	3	0	0	1	0	0	0
1	1	2	2	0	1	5	4	3	4	1	2	5	1	4	1	5	2	7	7	2	2	3	7	7	4	2	1	4	0	1	0	1	0	2	0	0	0	2	0	0	2	2	2	0	1	0	0	0	0
1	1	2	2	0	1	2	1	2	6	3	7	4	1	3	2	1	2	1	1	1	3	1	2	3	1	5	4	6	1	1	0	1	1	2	0	0	0	1	1	1	3	0	4	0	0	0	1	0	0
1	1	2	2	0	3	5	4	6	6	1	1	5	3	4	2	2	2	3	7	2	4	1	2	2	1	3	2	6	0	1	0	1	0	2	0	0	0	0	0	0	4	1	1,4,5,6	1	0	0	1	1	1
1	1	2	3	0	3	6	4	3	6	1	1	4	1	4	3	2	2	3	2	1	4	4	2	2	1	4	3	1	1	1	1	4	0	0	0	0	0	0	0	0	2	0	2	0	1	0	0	0	0
1	1	2	2	0	1	6	5	5	6	1	1	5	1	4	3	7	2	7	1			1	1	6	1	2	3	7	0	1	0	1	0	0	0	0	0	0					3	0	0	1	0	0	0
1	1	2	2	0	4	5	5	3	3	2	7	5	1	4	2	7	7	7	1	2	3	2	3	4	1	2	3	6	0	1	0	1	0	0	0	0	0	1	0	0	4	2	5	0	0	0	0	1	0
1	1	2	3	0	2	4	2	4	6	2	2	5	1	5	3	3	6	3	2	1	3	1	4	2	2	3	4	5	1	5	0	1	0	0	2	0	0	1	0	0	3	1	2	0	1	0	0	0	0
1	1	2	2	0	1	5	2	3	6	1	1	4	1	5	2	1	2	4	7	1	1	1	4	1	7	6	3	1	0	1	0	1	0	0	0	0	0	0	1	0	4	2	1	1	0	0	0	0	0
1	1	2	2	0	1	5	5	4	4	2	2	3	2	3	2	1	2	2	1	7	3	2	3	3	2	2	2	4	0	1	0	1	0	2	2	2	0	1	0	0	3	2	5	0	0	0	0	1	0
1	1	2	2	0	2	5	5	2	4	2	5	5	1	6	4	3	7	4	2	1	4	3	6	4	2	2	4	2	1	1	1	2	1	0	0	0	1	1	1	0	4	1	8	0	0	0	0	0	0
1	1	2	2	0	2	5	4	5	6	2	7	2	3	3	2	3	2	3	7	7	5	2	3	3	3	2	3	2	0	1	1	1	0	0	0	0	0	2	3	0	2	2	1	1	0	0	0	0	0
1	1	2	2	0	3	4	4	4	5	4	2	3	2	4	3	1	2	6	3	2	6	3	5	6	4	4	4	7	0	1	0	1	0	0	0	0	0	2	2	0	4	2	5	0	0	0	0	1	0
1	1	2	2	0	1	4	4	3	5	2	3	5	1	5	3	5	4	7		2	1	8	2	2	1	2	2	2	0	1	0	1	0	0	0	0	0	0	0	0	3	1	.
1	1	2	2	0	1	3	3	2	4	2	2	2	3	3	6	2	3	6	3	2	3	3	6	3	4	3	4	7	1	6	0	1	0	2	1	2	0	2	0	1	1	0	2	0	1	0	0	0	0
1	1	2	2	0	2	7	4	6	2	3	5	2	2	3	3	7	3	2	7	7	2	1	3	1	1	3	5	1	1	2	0	1	0	0	0	0	0	0	0	0	4	2	1	1	0	0	0	0	0
1	1	2	2	0	4	5	5	3	5	1	1					7	7	7	7	3	2	2	4	3	1	2	5	7	1	1	1	2	1	0	0	0	0	3	3	0	2	2	1	1	0	0	0	0	0
1	1	2	2	0	2	4	5	6	5	2	7	4	2	4	2	7	5	7	7	7	4	2	2	4	7	3	1	5	1	4	1	6	0	0	2	0	0	0	0	0	3	0	7	0	0	0	0	0	0
1	1	2	2	0	1	4	4	6	6	1	2	2	2	4	2	7	2	7	7	7	2	5	5			3	3	2	1	6	1	6	0	0	2	0	0	2	0	0	3	0	8	0	0	0	0	0	0
1	1	2	2	0	2	6	5	4	6	3	5	1	5	3	1	7	3	7	1	1	1	5	1	5	7	2	1	3	1	3	1	6	0	0	0	0	1	3	1	0	3	0	4	0	0	0	1	0	0
1	1	2	2	0	1	4	4	4	4	1	2	5	1	5	1	2	2	2	3	5	2	8	1	3	1	2	5	1	1	4	1	2	0	0	0	0	0	0	1	0	4	1	5	0	0	0	0	1	0
1	1	2	2	0	2	5	5	6	6	2	7	5	1	3	2	2	2	7	7	3	1	1	5	2	4	2	3	5	1	4	1	3	0	0	1	0	1	0	0	0	3	1	5	0	0	0	0	1	0
1	1	2	2	0	1	5	5	4	6	2	2	5	1	4	3	2	2	1	1	2	2	1	3	3	1	2	2	1	0	1	0	1	0	0	0	0	0	0	0	0	3	0	1	1	0	0	0	0	0
2	1	1
2	1	1
2	1	1
2	1	1
2	1	1
2	1	1
2	1	1
2	1	1
2	1	1
2	1	1
2	1	1
1	1	1	1	0	4	7	7	6	5	2	7	5	1	4	4	1	1	7	1	1	8	1	6	1	5	3	5	1	0	1	0	1	0		0	2	0	0	1	0	3	0	1,4	1	0	0	1	0	0
1	1	1	1	0	4	6	5	4	6	2	2	4	2	3	3	2	2	2	2	2	2	4	3	2	5	2	4	7	0	1	0	1	0	0	0	0	0	1	1	0	4	2	1,2,3,5,7	1	1	1	0	1	0
1	1	1	3	0	4	4	5	2	6	2	7	5	1	4	2	7	7	2	1	7	1	1	2	4	1	2	4	4	0	1	0	1	0	0	0	0	0	3	0	0	2	0	4,5,7	0	0	0	1	1	0
1	1	1	3	0	1	4	3	6	5	1	2	3	2	6	4	3	2	2	1	2	4	8	3	4	6	2	7	5	0	1	0	1	1	0	0	0	0	0	0	0	4	1	1,2,3,4,5,7	1	1	1	1	1	0
1	1	1	2	0	3	6	4	5	6	2	2	5	1	4	3	3	2	7	1	7	4	5	4	3	4	2	2	5	0	1	1	1	0	0	0	0	0	0	0	0	4	1	2	0	1	0	0	0	0
1	1	1	3	0	2	6	7	6	6	1	2	2	2	3	6	7	2	7	1	4	2	8	3	4	3	2	5	1	0	1	0	1	0	0	0	0	0	0	1	0	4	1	1,2,3,4,5,6,7	1	1	1	1	1	1
1	1	1	3	0	2	3	3	6	5	2	7	3	2	4	4	7	2	7	7	7	3	3	3	3	2	1	3	4	0	1	0	1	0	2	2	2	0	3	0	0	3	2	4,5,8	0	0	0	1	1	0
1	1	1	2	0	3	5	4	6	6	2	2	3	2	4	2	5	3	2	1	2	3	4	4	5	5	2	4	7	0	1	0	1		2	2	2	0	0	0	0	3	2	2,3	0	1	1	0	0	0
1	1	1	2	0	3	7	3	3	5	2	2	4	2	1	3	7	7	5	7	3	3	8	5	3	3	5	7	6	0	1	0	1	0	2	0	0	0	0	0	0	3	2	1	1	0	0	0	0	0
1	1	1	3	0	2	2	5	3	5	3	7	5	1	2	2	7	7	4	1	7	2	8	6	1	6	7	4	1	1	2	0	1	0	0	1	0	0	4	0	0	4	1	8	0	0	0	0	0	0
1	1	1	3	0	2	5	6	4	6	2	7	2	2	4	3	2	1	2	1	7	7	2	4	3	6	3	7	7	0	1	0	1	0	0	2	2	0	0	0	0	4	2	1,3	1	0	1	0	0	0
1	1	1	3	0	4	3	4	5	6	2	2	4	2	4	3	3	7	2	1	7	5	4	4	3	5	3	3	2	1	2	0	1	0	0	0	0	0	2	0	0	3	0	3,4,5	0	0	1	1	1	0
1	1	1	3	0	2	3	1	2	6	1	2	5		5	2	7	7	2	1	3	5	2	4	2	1	3	3	4	0	1	0	1	0	0	0	0	0	0	0	0	3		1,2,3,4,5,6,7	1	1	1	1	1	1
1	1	1	2	0	4	1	6	5	6	1	1	5	1	3	2	6	3	4	7	2	1	2	6	3	6	2	1	7	0	1	0	1	1	0	0	0	1	1	1	1	2	1	1	1	0	0	0	0	0
1	1	1	2	0	4	6	6	6	6	3	7	2	5	3	3	3	5	3	1	2	3	4	3	4	3	3	5	7	0	1	0	1	0	2	0	0	0	2	2	0	4	1	1	1	0	0	0	0	0
1	1	1	1	0	2	5	3	6	6	2	2	5	1	3	3	1	2	3	1	2	1	1	5	3	5	2	3	5	0	1	0	1	1	2	2	2	0	0	0	0	4	2	1,2	1	1	0	0	0	0
1	1	1	1	0	2	5	4	4	6	2	5	4	1	4	4	3	5	4	2	1	3	8	6	4	3	2	2	7	1	1	0	1	0	2	0	0	0	0	0	0	2	2	1,2,3,4,5,7	1	1	1	1	1	0
1	1	1	1	0	1	5	3	6	6	2	2	5	1	2	2	3	3	2	1	2	3	1	3	3	4	2	1	3	0	1	0	1	0	2	2	2	0	2	1	0	4	2	1,3,7	1	0	1	0	0	0
1	1	1	1	0	2	5	4	6	6	2	7	5	1	2	2	1	2	3	7	1	8	1	3	4	6	1	3	1	0	1	0	1	0	2	0	0	0	0	0	0	3	2	1	1	0	0	0	0	0
1	1	1	1	0	4	4	5	6	6	1	1	5	1	4	6	7	3	3	7	7	1	8	3	2	7	2		1	0	1	0	1	0	1	0	2	0	0	1	0	4	1	1,2,3,4,5,6,7,8	1	1	1	1	1	1
1	1	1	1	0	3	4	5	6	6	2	2	2	2	3	1	2	1	6	2	2	2	7	6	6	6	2	1	1	0	1	0	1	0	0	0	0	1	0	1	0	3	1	1	1	0	0	0	0	0
1	1	1	1	0	3	6	6	5	6	2	1	4	1	4	4	5	2	7	1	1	2	5	4	7	3	1	3	5	0	1	0	1	1	0	0	0	0	1	0	0	3	2	3	0	0	1	0	0	0
1	1	1	1	0	3	6	6	6	6	1	1	5	1	4	2	4	2	7	1	7	2	2	1	2	1		5	6	0	1	0	1	0	0	0	0	0	0	0	0	3	1	2,3	0	1	1	0	0	0
1	1	1	3	1	1	4	3	6	5	2	2	2	2	4	2	6	6	2	1	3	3	8	4	7	6	1	7	4	1	5	0	1	0	0	0	0	0	2	0	0	1	1	2	0	1	0	0	0	0
1	1	1	2	0		3	3	6	5	1										3	3	1	3	2			5	7				6		0	2	0	0						2	0	1	0	0	0	0
1	1	1	3	0	2	5	4	4	6	2	3	5	1	1	2	4	6	1	1	3	7	5	1	2	1	6	2	4	0	1	0	1	1	0	0	0	0	1	0	0	4	1	2	0	1	0	0	0	0
1	1	1	1	0	2	5	5	6	6	1	1	5	1	4	3	6	4	7	1	4	1	1	2	2	2	7	5	1	0	1	0	1	0	0	0	0	0	0	0	0	4	1	1,2,3,8	1	1	1	0	0	0
1	1	1	2	0	2	4	3	6	6	3	2	3	2	5	6	1	1	4	2	3	7	8	6	6	3	2	4	2	0	1	0	1	1	0	0	0	0	2	0	1	3	2	2	0	1	0	0	0	0
1	1	1	2	0	4	5	6	2	6	2	2	2	2	3	3	4	3	2	1	7	3	2	7	7	3	2	2	2	0	1	0	1	0	0	0	0	0	0	0	0	3	2	3	0	0	1	0	0	0
1	1	1	2	0	1	4	3	1	6	1	1	5	1	4	1	7	7	7	7	6	1	1	5	2	7	1	7	5	0	1	0	1	0	0	0	0	0	0	0	0	4	2	1,2,3,4	1	1	1	1	0	0
1	1	1	2	0	2	2	3	3	6	1	2	5	1	4	2	7	5	7	3	1	2	7	4	7	1	7	2	1	0	1	0	1	1	0	0	0	0	3	0	0	4	0	8	0	0	0	0	0	0
1	1	1	3	0	1	6	4	6	4	3	1	3	4	2	4	6	7	5	3	6	7	3	2	3	3	7	4	5	0	3	0	2	0		0	0	0	0	3	1	1	0	4	0	0	0	1	0	0
1	1	1	2	0	3	7	6	3	6	3	2	4	2	4	3	7	7	7	1	2	6	4	4	3	4	2	4	2	1	1	0	1	0	0	0	0	0	1	0	0	3	2	1,2,3	1	1	1	0	0	0
1	1	1	3	0	2	6	6	5	6	3	7	5	3	5	3	5	4	4	2	2	4	4	6	4	6	6	1	6	0	1	0	1	0	0	0	0	0	0	0	0	4	1	3,4,6,7	0	0	1	1	0	1
1	1	1	3	0	4	5	4	5	5	3	2	5	2	3	4	3	3	6	6	2	6	4	4	6	4	6	1	7	0	1	1	2	1	0	0	0	0	0	0	0	1	2	1	1	0	0	0	0	0
1	1	1	1	0	2	5	6	4	6	3	2	5	1	3	2	5	2	2	1	3	2	3	3	4	4	2	4	2	0	1	0	1	0	0	0	0	0	0	0	0	3	1	3	0	0	1	0	0	0
1	1	1	1	0	2	5	3	6	6	3	2	5	1	4	2	5	2	6	1	2	1	2	3	1	3	2	4	1	0	1	0	1	0	2	0	0	0	1	0	0	4	1	3	0	0	1	0	0	0
1	1	1	3	0	4	3	3	2	6	2	4	2	3	2	1	3	2	2	1	2	3	8	3	7	7	7	1	3	0	1	1	6	0	0	0	0	0	3	2	0	2	1	2,3,4,5	0	1	1	1	1	0
2	1	1	1	0	2	4	5	5	6	3	2	5	1	3	4	7	7	7	1	1	3	1	4	3	1	1	1	5	0	1	0	1	1	0	0	0	1	0	0	0	3	2	5	0	0	0	0	1	0
2	1	1	1	0	2	4	4	6	6	3	7	2	2	3	3	1	3	7	1	1	2	2	5	3	1	7	7	1	0	1	0	1	0	0	0	0	0	1	0	0	3	2	1	1	0	0	0	0	0
2	1	1	1	0	1	4	3	6	5	1	1	5	1	3	1	2	3	1	1	2	2	2	2	3	1	2	3	3	0	1	0	1	0	2	2	0	0	2	0	0	3	2	8	0	0	0	0	0	0
2	1	1	1	0	3	7	4	6	6	2	7	4	2	4	6	1	7	1	7	7	3	1	4	7	1	1	6	1	0	1	0	1	0	2	0	2	0	1	0	0	3	0	3	0	0	1	0	0	0
2	1	1	1	0	2	4	5	6	6	2	5	1	2	3	2	1	1	1	1	1	3	7	7	7	7	1	2	5	0	1	0	1	0	2	2	2	0	1	0	0	4	0	3	0	0	1	0	0	0
2	1	1	2	0	2	7	4	6	6	3	5	2	3	4	6	2	2	6	3	1	5	1	3	4	7	2	7	7	0	1	0	1	0	0	0	0	0	4	0	0	2	2	4	0	0	0	1	0	0
2	1	1	1	0	1	6	4	6	6	2	5	2	2	3	4	1	1	7	7	2	4	3	7	3	1	2	4	5	0	1	0	1	0	0	0	0	0	4	2	0	3	1	3	0	0	1	0	0	0
2	1	1	1	0	3	4	3	6	6	3	2	2	2	3	4	7	7	4	7	7	5	1	6	4	2	3	1	2	0	1	0	1	1	2	2	2	0	0	0	0	4	2	1	1	0	0	0	0	0
2	1	1	1	0	2	2	6	6	5	3	2	3	1	4	2	7	7	7	7	2	2	2	6	7	1	6	6	7	0	1	0	1	0	0	0	0	0	0	0	0	4	0	3	0	0	1	0	0	0
2	1	1	2	0	2	6	3	4	6	2	7	5	1	4	6	6	3	2	1	2	5	2	4	5	3	1	4	4	0	1	0	1	0	0	0	0	0	1	1	0	3	2	3	0	0	1	0	0	0
2	1	1	2	0	1	5	3	6	5	3	2	3	3	3	3	1	1	2		1	6	1	4	4	1			6	0	1	0	1	0	2	2	0	0	1	2	0	2	2	2	0	1	0	0	0	0
2	1	1	2	0	2	5	5	6	5	3	2	3	4	4	2	7	7	7	7	7	3	1	5	7	7	1	4	7	0	1	0	1	0	0	0	0	0	1	1	0	3	1	8	0	0	0	0	0	0
2	1	1	2	0	2	3	3	4	4	4	2	5	1	4	2	2	7	2	1	2	2	1	2	1	3	2	1	2	0	1	0	1	0	2	2	2	0	2	0	0	4	1	2	0	1	0	0	0	0
2	1	1	2	0	1	2	3	6	4	2	2	1	2	3	6	3	2	7	2	1	4	1	6	5	1	3	5	3	0	1	0	1	0	2	2	2	0	0	0	0	3	2	1	1	0	0	0	0	0
2	1	1	2	0	2	5	5	6	6	2	2	4	5	5	4	1	2	2	7	7	1	3	6	7	3	7	6	7	0	1	0	1	0	0	0	0	0	0	1	0	1	0	5	0	0	0	0	1	0
2	1	1	2	0	2	7	2	6	6	2	2	5		4	2	7	1	7	7	2	2	1	4	1	1	1	4	6	0	1	0	1	0	2	0	2							.
2	1	1	3	0	2	5	2	4	6	2	2	5	1	4	2	7	1	7	1	1	1	1	3	5	1	5	2	5	0	1	0	1	1	0	0	0	0	2	3	0	1	0	4	0	0	0	1	0	0
2	1	1	3	0	2	5	4	6	6	2	2	3	3	3	4	7	2	7	1	1	5	2	4	5	7	2	3	4	0	1	0	1	0	0	0	0	0	1	0	0	3	2	3	0	0	1	0	0	0
2	1	1	3	0	2	2	2	1	4	3	5	3	3	3	3	3	1	2	7	1	3	4	6	1	3	1	4	1	0	1	0	1	1	0	0	0	0	3	3	0	2	0	.
2	1	1	3	0	2	2	2	3	5	3	5	1	3	3	2	7	3	1	1	3	1	3	7	7	1	4	2	6	0	1	0	1	1	0	0	0	0	2	0	0	3	1	1	1	0	0	0	0	0
2	1	1	3	0	2	5	5	1	4	3	3	4	1	1	3	7	7	4	7	1	5	1	4	6	1	2	1	3	0	1	0	1	0	2	2	2	0	3	0	0	4	0	3	0	0	1	0	0	0
2	1	1	3	0	2	4	3	6	6	2	2	5		2	2	7	1	7	7	2	2	1	4	4	2	7	3	2	0	1	0	1	1	0	0	0	0	1	2	0	3	1	6	0	0	0	0	0	1
2	1	1	3	0	1	4	4	2	6	3	7	2	2	3	4	1	7	3	7	7	2	1	6	4	7	7	1	1	0	1	0	1	0	0	0	0	0	2	2	0	3	2	2	0	1	0	0	0	0
2	1	1	3	0	2	7	3	6	5	2	2	3	2	4	2	1	7	7	1	1	5	1	6	7	1	7	1	2	0	1	0	1	0	0	0	2	0	4	0	0	2	2	3	0	0	1	0	0	0
2	1	1	3	0	2	2	2	6	5	4	5	2	2	2	5	1	1	7	1	1	8	1	2	6	1	1	7	1	0	1	0	1	0	0	0	0	0	2	4	0	4	2	2	0	1	0	0	0	0
2	1	1	3	0	2	5	5	6	4	2	5	1	2	2	2	1	1	3	1	1	4	1	6	4	2	4	1	1	0	1	0	1	0	0	0	0	0	3	3	0	3	2	3	0	0	1	0	0	0
1	1	1	3	0	2	7	7	6	5	3	7	4	3	4	1	7	7	4	1	2	1	3	3	1	1	2	1	7	0	1	0	1	0	0	0	0	0	0	0	0	3	0	3	0	0	1	0	0	0
1	1	1	2	0	1	3	1	1	5	2	7	5	1	4	1	2	2	2	1	2	1	1	3	1	1	2	4	4	0	1	0	1	0	2	2	2	0	0	1	0	2	1	2	0	1	0	0	0	0
1	1	1	1	0	2	2	7	6	6	2	2	4	3	2	1	7	1	3		2	1	8	4	1	4	7	4	1	0	1	0	1	0	0	0	2		0	0	0	3	2	1	1	0	0	0	0	0
1	1	1	3	0	1	1	1	1	6	2	7	4	1	4	2	7	7	7	1	2	1	2	4	1	1	2	1	4		1	0	1	0	0	0	0	0	0	0	0	3	0	3	0	0	1	0	0	0
1	1	1	1	0	1	3	6	2	6	2	7	5	1	4	4	7	7	7	7	7	6	5	6	1	3	2	4	1	0	1	0	1	0	0	0	0	0	0	1	1	2	2	1	1	0	0	0	0	0
1	1	1	1	1	2	2	2	1	6	2	2	1	1	3	2	2	2	3	1	2	2	3	5	1	1	1	3	4	0	1	0	1		2	2	2	0	2	2	0	1	2	4	0	0	0	1	0	0
1	1	1	3	0	1	2	7	3	4	2	2	5	1	4	1	3	3	2	1	2	2	2	4	1	1	3	4	5	0	1	0	1	0	2	0	2	0	2	2	0	3	2	4	0	0	0	1	0	0
1	1	1	3	0	3	1	1	1	4	2	2	5	1	4	1	2	2	2	1	2	1	2	3	1	1	2	4	5	0	1	0	1	0	2	0	2	0	1	1	0	3	0	4	0	0	0	1	0	0
2	1	2	2	0	3	2	4	3	6	3	3	3	5	3	2	7	7	6	7	1	5	1	6	2	2	7	2	5	0	1	0	1	0	2	0	0	0	1	2	0	4	0	2	0	1	0	0	0	0
2	1	2	2	0	3	2	4	3	6	3	5	3	5	3	2	7	7	5	7	1	5	1	6	6	2	6		5	0	1	0	1	0	0	0	0	0	0	1	0	4	2	8	0	0	0	0	0	0
2	1	2	2	0	3	3	4	6	4	2	2	5	1	4	2	7	2	7	1	2	2	8	6	7	1	2	4	2	0	1	0	1	0	0	0	0	0	1	0	0	3	2	4	0	0	0	1	0	0
2	1	2	2	0	4	2	2	6	4	2	2	5	3	4	3	1	1	2	1	1	1	1	6	1	1	4	1	1	0	1	0	1	0	2	2	2	0	0	0	0	2	0	7	0	0	0	0	0	0
2	1	2	2	0	3	4	4	1	3	2	7	3	3	3	1	7	7	7	1	1	1	2	2	5	1	1	1	1	0	1	0	1	1	0	2	2	0	0	0	0	3	1	4	0	0	0	1	0	0
2	1	2	2	0	2	7	7	6	6	2	3	4	2	4	2	7	3	7	1	2	2	3	7	6	7	2	1	2	0	1	0	1	0	0	0	0	0	0	0	0	3	1	2,4	0	1	0	1	0	0
2	1	2	2	0	2	2	1	2	6	1	2	5	1	4	2	7	7	7	1	2	8	1	7	1	1	2	6	7	0	1	0	1	0	0	2	2	0	2	3	0	3	0	6	0	0	0	0	0	1
2	1	2	2	0	2	4	3	4	4	4	2	3	2	3	3	1	7	7	1	2	6	1	6	6	1	7	7	7	1	5	0	1	0	0	0	0	0	3	3	0	2	0	5	0	0	0	0	1	0
2	1	2	2	0	3	3	1	6	4	3	7	4	2	4	6	7	7	2	2			2	6	1	1	7	6	6	0	1	0	1	0	2	0	0	0	2	0	0	3	1	3	0	0	1	0	0	0
2	1	2	2	0	4	1	1	2	4	3	2	2	2	2	3	7	1	4	3	1	4	1	6	4	1	3	4	5	0	1	0	1	0	2	0	0	0	1	2	0	3	0	1	1	0	0	0	0	0
2	1	2	2	0	2	2	4	6	6	2	3	4	5	6	6	7	5	6	1	2	7	3	4	4	1	5	1	6	0	1	0	1	0	2	0	2	0	2	0	0	4	1	3	0	0	1	0	0	0
2	1	2	2	0	3	4	4	3	4	3	5	4	2	5	2	4	7	4	1	2	6	1	5			2	1	3	0	1	0	1	0	0	0	0	0	0	0	0	3	0	3	0	0	1	0	0	0
2	1	2	2	0	3	2	2	2	5	2	5	3	2	3	5	7	3	3	1	5	6	1	6	3	1	2	1	5	0	1	0	1	0	0	2	0	0	0	1	0	3	0	3	0	0	1	0	0	0
2	1	2	2	0	2	3	1	2	6	2	5	3	2	3	4	7	2	3	1	1	7	1	5	4	1	1	5	6	0	1	0	1	1	2	2	2	0	0	1	0	3	0	3	0	0	1	0	0	0
2	1	2	2	0	2	3	2	4	5	4	5	2	2	2	2	7	7	7	2	3	7	1	3	2	1	1	6	1	0	1	0	1	0	0	0	0	1	1	3	0	4	0	5	0	0	0	0	1	0
2	1	2	2	0	2	2	3	1	6	2	2	3	5	4	3	7	3	7	1	7	6	8	7	4	1	3	3	6	0	1	0	1	0	0	0	0	0	2	1	0	4	1	2	0	1	0	0	0	0
2	1	2	2	0	1	2	2	6	4	2	2	5	1	4	6	4	3	7	1	2	3	1	7	1	1	1	4	3	0	1	0	1	0	2	2	2	0	0	0	0	4	2	3	0	0	1	0	0	0
2	1	2	2	0	1	3	2	1	4	2	7	1	2	3	6	1	4	6	4	1	8	1	6	1	1	1	2	7	0	1	0	1	1	0	0	0	1	4	4	0	1	2	8	0	0	0	0	0	0
2	1	2	2	0	2	3	3	3	5	2	7	5		3	2	1	7	7	1	7	2	1	4	6	7	1	1	7	0	1	1	1	1	0	0	0	1	3	1	0	2	2	1	1	0	0	0	0	0
2	1	2	2	0	2	1	1	2	5	2	2	4	1	4	3	7	7	7	1	7	4	2	3	7	7	1	6	6	1	5	0	1	1	0	0	0	0	1	1	0	3	1	5	0	0	0	0	1	0
2	1	2	2	0	2	4	2	6	6	2	5	4	1	4	2	1	7	7	1	1	4	1	7	7	1	2	3	1	0	1	0	1	0	0	0	0	0	1	0	0	4	2	4	0	0	0	1	0	0
2	1	2	2	0	2	1	1	6	2	4	2	1	3	3	4	7	1	1	1	1	2	1	2	1	1	1	6	3	0	1	0	1	0	0	0	0	1	3	2	0	1	0	4	0	0	0	1	0	0
2	1	2	2	0	1	3	4	2	6	2	5	1	2	3	3	7	7	2	1	7	6	1	4	3	1	3		7	0	1	0	1	0	0	0	0	0	2	1	0	3	1	2	0	1	0	0	0	0
2	1	2	2	0	2	1	1	6	2	4	2	1	2	3	3	2	2	4	1	3	5	1	5	1	7	1	3	6	0	1	0	1	0	2	0	0	0	1	0	0	4	2	3	0	0	1	0	0	0
2	1	2	2	0	3	3	2	6	4	2	2	3	3	3	2	2	7	6	7	7	1	1	6	6	7	7	1	2	0	1	0	1	1	0	0	0	0	1	1	0	4	2	5	0	0	0	0	1	0
2	1	2	2	0	1	3	3	6	4	5	3	5	1	3	3	3	2	6	7	2	1	1	3	7	7	5	5	1	0	1	0	1	1	2	2	0	0	4	1	0	4	1	2	0	1	0	0	0	0
2	1	2	2	0	4	7	2	6	5	2	2	3	2	1	1	7	7	3	1	1	1	1	6	5	1	7	7	1	0	1	0	1	0	2	2	2	0	0	0	0	4	2	3	0	0	1	0	0	0
2	1	2	2	0	2	3	2	3	6	2	7	3	2	4	3	7	7	4	1	7	4	1	4	2	7	7	3	5	0	1	0	1	0	0	0	0	1	0	0	0	3	2	7	0	0	0	0	0	0
2	1	2	2	0	2	4	3	3	6	3	2	4	2	3	4	7	7	3	2	1	8	1	3	6	3	4	7	7	0	1	0	1	1	2	2	2	0	3	0	0	3	2	1	1	0	0	0	0	0
2	1	2	2	0	2	3	5	2	6	3	3	1	2	2	2	1	1	4	2	1	5	8	2	4	1	5	1	3	0	1	0	1	0	0	2	0	0	4	2	0	4	2	5	0	0	0	0	1	0
2	1	2	2	0	2	5	1	3	3	2	7	2	2	3	3	1	2	6	3	2	3	1	5	6	1	7	1	1	0	1	0	1	1	0	0	0	1	1	1	0	3	2	8,99	0	0	0		0	0
2	1	2	2	0	2	2	3	2	6	2	7	5	1	4	2	7	7	3	1	2	2	1	6	2	1	2	4	1	0	1	0	1	0	2	2	2	0	2	0	0	3	2	8	0	0	0	0	0	0
2	1	2	2	0	1	2	7	6	5	2	2	3	2	3	1	3	1	2	1	2	2	1	4	4	3	2	1	5	0	1	0	1	0	0	0	0	0	1	0	0	3	2	5	0	0	0	0	1	0
2	1	2	2	0	3	1	4	3	4	3	2	2	5	3	2	2	7	6	7	7	5	3	3	6	1	5	4	1	0	1	0	1	1	0	0	0	0	1	0	1	3	0	3	0	0	1	0	0	0
2	1	2	2	0	2	5	6	4	5	2	2	5	1	4	2	4	2	7	1	2	1	1	3	4	1	2	4	1	0	1	0	1	0	0	0	0	0	1	0	0	3	2	3	0	0	1	0	0	0
2	1	2	2	0	4	3	2	2	6	2	2	3	3	3	3	1	2	6	7	1	8	8	7	6	7	2	1	1	0	1	1	1	0	2	0	0	1	3	4	1	2	0	5	0	0	0	0	1	0
2	1	2	2	0	2	5	4	3	5	3	2	1	2	3	4	1	7	5	7	1	4	1	3	6	4	4	6	7	0	1	0	1	0	0	0	0	0	2	1	0	3	2	5	0	0	0	0	1	0
2	1	2	2	0	2	2	4	6	5	3	2	2	3	3	2	1	7	3	1	1	4	1	4	5	3	3	2	6	0	1	0	1	0	0	0	0	0	3	2	0	3	0	2	0	1	0	0	0	0
2	1	2	2	0	2	3	2	3	5	2	2	3	2	5	2	1	2	4	3	7	4	1	4	1	3	2	1	6	0	1	1	5	0	0	0	0	0	1	0	0	4	0	2	0	1	0	0	0	0
2	1	2	3	0	2	2	2	6	4	4	4	2	2	3	4	2	2	5	3	1	5	2	7	3	1	6	7	7	1	3	1	2	1	2	2	2	0	0	0	0	1	2	2	0	1	0	0	0	0
2	1	2	3	0	1	3	2	6	2	3	7	5	1	3	2	7	7	7	7	7	2	1	6	7	1	7	7	7	0	1	0	1	1	0	2	0	1	2	1	0	3	0	4,5	0	0	0	1	1	0
2	1	2	3	0	4	2	3	1	5	2	3	2	3	3	1	7	7	2	7	7	1	1	2	4	1	1	7	1	0	1	0	1	0	0	0	0	0	4	4	1	1	0	5	0	0	0	0	1	0
2	1	2	3	0	4	3	5	3	6	3	2	5	1	4	3	1	2	1	1	4	5	8	3	4	2	2	3	3	0	1	0	1	0	2	0	0	0	3	3	0	4	0	5	0	0	0	0	1	0
2	1	2	3	0	4	2	1	2	6	1	2	4	5	4	3	2	2	2	1	5	1	1	7	7	1	7	4	3	0	1	0	1	0	0	0	0	0	2	1	0	4	2	1	1	0	0	0	0	0
2	1	2	3	0	2	3	2	2	6	2	4	4	3	3	2	7	2	7	1	2	3	1	3	7	1	7	4	6	1	5	1	5	1	0	0	0	1	2	2	0	3	1	4	0	0	0	1	0	0
2	1	2	2	0	2	2	2	4	5	3	5	2	2	2	6	7	7	4	1	1	6	8	3	6	7	7	7	7	0	1	0	1	1	0	0	0	0	4	2	1	4	1	3,4,5,7	0	0	1	1	1	0
2	1	2	2	0	2	2	2	2	6	2	5	2	2	1	6	7	7	1	1	1	4	8	1	6	7	7	7	7	1	5	0	1	1	0	0	0	0	4	2	1	4	0	3,4,5,7	0	0	1	1	1	0
2	1	2	2	0	2	5	2	6	5	2	7	1	2	4	6	2	1	3	1	1	4	1	4	7	7	3	1	6	0	1	0	1	1	0	0	0	0	2	1	0	4	0	3	0	0	1	0	0	0
2	1	2	2	0	2	7	7	2	6	2	2	1	2	4	6	1	1	3	2	1	4	1	4	4	7	3	1	6	0	1	0	1	1	0	0	0	0	2	1	0	4	2	3	0	0	1	0	0	0
2	1	2	2	0	3	4	4	6	4	2	2	3	2	3	2	7	7	7	1	2	2	1	4	7	1	7	7	7	0	1	0	1	0	0	0	0	0	1	0	0	3	2	1	1	0	0	0	0	0
2	1	2	1	0	1	4	4	2	5	3	7	1	1	1	6	7	7	7	1	1	8	1	2	1	1	5	1	1	0	1	0	1	0	0	0	0		0	1	0	3	2	3	0	0	1	0	0	0
2	1	2	2	0	1	3	2	2	5	2	4	5	1	5	5	7	2	7	1	7	1	1	4	2	2	1	4	5	0	1	0	1	0	2	2	2	0	0	1	0	4	0	3	0	0	1	0	0	0
2	1	2	1	0	1	2	3	5	5	2	2	5	3	5	2	7	7	7	1	7	1	1	3	2	2	1	4	5	0	1	0	1	0	2	2	2	0	0	1	0	4	0	3	0	0	1	0	0	0
2	1	2	1	0	1	4	4	1		4	7	2	2	2	2	2	7	6	6	1	3	4	4	6	4	3	1	1	0	1	0	1	0	0	0	0	0	4	4	0	2	0	5	0	0	0	0	1	0
2	1	2	1	0	1	4	2	6	5	3	7	3	2	3	5	3	3	6	4	1	6	3	7	1	1	2	2	5	0	1	0	1	0	0	0	2	0	0	0	0	4	1	3	0	0	1	0	0	0
2	1	2	1	0	2	5	3	4	4	3	5	4	2	4	4	7	2	7	2	3	4	1	4	7	4	6	4	4	1	6	0	1	1	1	0	0	0	2	3	0	2	0	4	0	0	0	1	0	0
2	1	2	1	0	2	1	1	1	5	2	2	4	3	4	3	7	7	3	7	2	2	8	6	3	6	1	7	5	0	1	0	1	0	2	0	2	1	2	0	0	2	2	4	0	0	0	1	0	0
2	1	2	1	0	2	4	2	6	4	3	2	3	1	5	2	2	3	7	1	1	2	3	6			3	6	3	0	1	0	1	1	0	2	2	0	1	1	0	3	1	7	0	0	0	0	0	0
2	1	2	1	0	2	2	2	6	5	4	5	4	4	3	1	7	7	3	1	7	4	1	1	1	1	7	1	3	0	1	0	1	0	0	2	0	0	3	1	0	2	0	3	0	0	1	0	0	0
2	1	2	1	0	2	4	2	1	5	2	3	5	1	4	2	3	1	4	1	2	2	1	6	1	5	6	1	1	0	1	0	1	0	2	2	2	0	0	0	0	3	2	2	0	1	0	0	0	0
2	1	2	1	0	2	3	1	2	6	2	7	4	3	4	2	1	3	4	1	2	2	1	7	1	2	4	1	6	0	1	0	1	0	2	0	0	0	2	0	0	3	2	3	0	0	1	0	0	0
2	1	2	1	0	2	7	1	6	3	2	3	2	2	3	3	7	7	7	1	2	6	3	7	1	1	1	1	7	0	1	0	1	1	0	2	2	0	1	1	0	1	2	4	0	0	0	1	0	0
2	1	2	1	0	3	4	2	3	6	2	7	5	1	3	4	6	4	7	1	3	1	8	3	1	1	5	1	1	0	1			0	0	0	0	0	1	1	0	4	1	4	0	0	0	1	0	0
2	1	2	1	0	4	2	4	6	4	3	3	2	2	3	3	4	7	2	1	2	5	1	2	1	1	1	1	3	0	1	0	1	0	2	2	0	0	0	0	0	3	2	2	0	1	0	0	0	0
2	1	2	1	0	1	5	5	3	6	2	7	5	1	4	2	4	2	1	1	2	1	1	3	2	1	1	3	6	0	1	0	1	0	0	0	0	0	1	1	0	3	1	2	0	1	0	0	0	0
2	1	2	1	0	1	1	2	6	4	2	5	5	1	4	6	7	7	7	1	2	2	1	6	1	1	1	7	7	0	1	0	1	0	2	2	2	0	3	0	0	3	2	1	1	0	0	0	0	0
2	1	2	1	0	2	5	3	5	5	3	2	4	2	3	4	7	1	5	7	1	4	1	6	6	1	1	7	7	0	1	0	1	1	0	2	2	0	1	1	0	2	2	1	1	0	0	0	0	0
2	1	2	1	0	4	1	1	6	4	4	7	2	2	3	3	7	6	6	7	2	2	1	5	2	1	7	3	5	0	1	0	1	0	0	0	2	0	0	0	1	4	0	3	0	0	1	0	0	0
2	1	2	1	0	2	4	4	6	5	2	2	5	1	4	2	2	3	7	1	2	3	3	2	1	1	1	4	1	0	1	0	1	0	2	2	2	0	2	2		3	1	1	1	0	0	0	0	0
2	1	2	1	0	2	3	3	2	4	3	5	1	2	1	6	1	1	6	1	1	3	1	7	6	1	7	7	3	0	1	0	1	1	0	0	0	0	1	0	0	4	2	8	0	0	0	0	0	0
2	1	2	1	0	1	2	5	6	4	3	2	1	2	2	4	1	1	3	1	1	3	1	7	7	7	6	2	1	0	1	0	1	0	0	2	2	0	0	1	0	3	1	1	1	0	0	0	0	0
2	1	2	3	0	2	2	2	6	6	3	3	2	1	4	3	7	4	1	1	2	3	8	1	3	4	7	1	1	0	1	0	1	0	0	0	0	1	4	4	0	4	1	5	0	0	0	0	1	0
2	1	2	3	0	4	3	3	3	5	3	2	5	1	3	2	4	3	4	1	2	3	3	4	3	1	2			0	1	0	1	1	0	2	2	0	1	0	0	3	0	2	0	1	0	0	0	0
2	1	2	3	0	2	2	1	5	5	2	2	1	2	2	2	7	1	6	2	1	8	7	6	1	2	6	1	1	0	1	0	1	0	2	0	0	0	3	2	0	4	1	2	0	1	0	0	0	0
2	1	2	3	0	2																																						.
2	1	2	3	0	2	4	2	4	6	2	5	5	1	4	2	1	2	7	1	2	1	1	4	7	1	2	4	1	0	1	0	1	0	0	2	0	0	3	2	0	3	1	2	0	1	0	0	0	0
2	1	2	3	0	2	2	3	1	6	2	4	4	1	3	2	2	7	2	1	7	4	1	4	4	2	1	3	6	0	1	0	1	0	0	0	0	0	3	2	0	3	2	5	0	0	0	0	1	0
2	1	2	3	0	2	4	3	4	4	4	3	5	1	4	3	2	2	1	1	2	1	1	3	2	1	3	2	1	0	1	0	1	0	0	0	0	0	3	3	1	4	0	1	1	0	0	0	0	0
2	1	2	3	0	4	3	3	2	4	3	3	2	3	2	1	1	7	1	1	1	2	1	7	7	1	2	3	6	0	1	0	1	0	0	0	0	0	0	0	0	4	1	2	0	1	0	0	0	0
1	1	1	1	0	2	4	2	2	3	2	2	2	2	2	2	1	7	6	6	2	1	2	6	3	3	2	7	7	1	6	1	4	0	0	0	0	0	2	0	1	2	0	1	1	0	0	0	0	0
1	1	1	1	0	2	3	2	6	6	2	2	4	2	4	3	2	3	7	1	3	4	4	7	3	1	2	4	3	0	1	0	1	0	0	2	0	0	1	0	0	3	1	7	0	0	0	0	0	0
1	1	1	1	0	4	1	7	2	5	1	1	5	1	4	2	1	2	7	3	2	3	3	4	7	7	4	3	4	0	1			0	2	2	2	0	0	0	0		2	1	1	0	0	0	0	0
1	1	1	1	0	1	5	4	6	5	3	1	2	2	4	5	7	7	7	1	7	5	3	5	6	3	2	2	1	0	1	0	1	0	0	0	0	0	2	1	0	3	0	4	0	0	0	1	0	0
1	1	2	1	0	3	1	1	2	5	2	3	5	2	4	2	7	2	3	3	2	5	1	3	1	3	5	1	6	0	1	0	1	1	0	0	0			1	1	4	0	3	0	0	1	0	0	0
1	1	2	1	0	2	3	1	2	5	2	3	5	2	4	3	7	1	2	7	2	1	8	4	2	2	2	3	6	0	1	0	1	0	0	0	0	1	2	0	0	3	0	3	0	0	1	0	0	0
1	1	2	1	0	2	2	5	4	5	3	5	2	2	4	2	7	7	7	1	1	2	2	6	4	3	2	4	5	0	1	0	1	0	0	0	0	1	0	0	0	4	1	4	0	0	0	1	0	0
1	1	2	1	0	2	5	5	4	6	2	2	5	1	4	2	6	7	2	1	2	3	2	4	1	3	3	3	4	0	1	0	1	0	0	0	0	0	1	0	0	4	2	2	0	1	0	0	0	0
1	1	2	1	0	4	6	6	5	5	2	2	4	2	4	2	3	3	2	1	2	4	8	2	3	1	2	2	1	0	1	0	1	0	0	0	0	0	0	0	0	3	0	4	0	0	0	1	0	0
1	1	2	1	0	1	3	3	2	6	4	3	3	3	4	4	4	4	4	4	4	4	4	6	6	4	4	1	7	0	1	0	1	0	2			0	0					3	0	0	1	0	0	0
1	1	2	1	0	1	5	1	5	6	3	2	4	4	3	3	7	2	4	7	7	6	5	3	3	3	6	4	6	0	1	0	1	0	0	0	0	0	2	0	0	3	1	2	0	1	0	0	0	0
1	1	2	1	0	1	5	5	4	6	2	2	4	1	4	2	4	4	2	1	1	3	3	4	7	7	2	4	6	0	1	0	1	0	0	2	0	0	0	0	0	2	0	4	0	0	0	1	0	0
1	1	2	1	0	2	5	5	5	6	2	2	4	2	4	3	7	2	2	1	7	3	3	4	3	3	2	2	5	0	1	0	1	0	2	0	0	0	0	0	0	3	1	6	0	0	0	0	0	1
1	1	2	2	0	1	5	5	4	6	2	5	4	2	4	2	7	2	2	2	1	4	2	3	3	1	2	3	1	0	1	0	1	0	0	0	0	0	1	0	0	3	1	2	0	1	0	0	0	0
1	1	2	2	0	2	1	2	1	4	3	5	5	2	4	2	7	7	7	7	7	3	1	7	7	1	7	4	1	1	1	0	1	0	0	0	0	0	1	0	0	3	2	1	1	0	0	0	0	0
1	1	2	2	0	2	4	1	2	5	2	2	5	1	4	1	7	7	7	7	7	3	1	7	7	1	7	4	1	0	1	1	1	0	0	0	0	0	2	0	0	3	0	2	0	1	0	0	0	0
1	1	2	2	0	2	7	2	6	4	3	4	1	1	4	5	1	1	6	7	7	8	8	4	1	3	2	3	5	0	1	0	1	0	2	2	2	0	2	1	0	2	0	2	0	1	0	0	0	0
1	1	2	2	0	1	2	1	4	4	3	5	4	2	4	2	1	2	2	1	7	2	2	7	3	1	3	3	1	0	1	0	1	0	0	0	0	0	0	0	0	3	1	3,4	0	0	1	1	0	0
1	1	2	2	0	2	1	1	1	4	2	2	5	1	4	3	2	2	3	1	3	1	1	4	1	1	2	4	2	0	1	0	1	0	0	0	0	0	0	0	0	2	2	8	0	0	0	0	0	0
1	1	2	2	0	1	4	2	6	5	3	7	5		3	2	7	7	7	7	2	2	1	3	5	1	7	4	6	0	1	0	1	0	0	0	0	0	2	0	0	3	1	3	0	0	1	0	0	0
1	1	2	3	0	2	1	2	3	5	3	5	4	2	4	2	7	2	7	7	7	4	1	7	6	7	4	6	7	1	2	1	2	0	0	0	0	0	2	2	0	3	1	5,7	0	0	0	0	1	0
1	1	2	2	0	1	4	2	2	6	3	3	3	2	4	3	3	2	3	7	2	3	4	4	7	3	3	3	5	0	1	0	1	0	0	0	0	0	1	0	0	3	1	5	0	0	0	0	1	0
1	1	2	2	0	2	2	3	1	5	2	2	3	1	5	4	7	7	1	7	2	3	5	3	3	7	7	4	2	0	1	0	1	0	2	2	2	0	0	0	0	3	1	3	0	0	1	0	0	0
1	1	2	1	0	2	5	2	1	4	4	3	5	1	4	2	2	1	2	1	2	2	3	3	2	7	2	2	4	0	1	0	1	0	2	2	2	0	0	0	0	3	0	3	0	0	1	0	0	0
1	1	2	2	0	1	1	2	2	4	4	5	2	5	2	2	7	7	2	7	1	2	1	2	2	1	2	2	1	0	1	0	1	0	0	0	0	0	2	2	0	2	2	1	1	0	0	0	0	0
1	1	2	2	0	1	1	2	6	4	2	5	3	3	3	2	7	1	2	1	1	4	1	4	3	2	5	2	1	0	1	0	1	1	2	2	2	0	1	1	0	4	0	5	0	0	0	0	1	0
1	1	2	2	0	3	1	1	1	5	2	5	5	1	4	2	1	1	1	7	3	2	1	5	1	1	3	1	1	0	1	0	1	0	0	0	0	0	2	0	0	2	2	7	0	0	0	0	0	0
1	1	2	2	0	2	2	3	1	2	4	3	4	2	4	1	1	1	6	2	1	1	1	2	7	1	4	2	1	0	1	0	1	0	0	0	0	1	4	4	0	1	0	2	0	1	0	0	0	0
1	1	2	2	0	1	1	1	4	6	2	2	5	1	4	2	7	4	1	1	2	1	1	7	1	7	2	1	4	0	1	0	1	0	0	0	0	0	0	0	0	3	0	1	1	0	0	0	0	0
1	1	2	2	0	1	4	3	2	4	2	5	5	1	4	3	4	2	3	1	2	2	1	3	2	1	7	4	4	0	1	0	1	0	2	2	2	0	0	0	0	1	2	1	1	0	0	0	0	0
1	1	2	2	1	2	2	3	2	4	3	5					4	3	7	1	6	4	5	5	6	7	7	1	5	1	4	1	3	0	1	1	1	0	3	0	0	3	0	7	0	0	0	0	0	0
1	1	2	2	0	4	2	2	1	6	1		1	5	3	2	2	1	4	2	1	2	6	6	3	2	4	7	7	0	1	0	1	0	0	0	0	0	0	0	0	3	0	4	0	0	0	1	0	0
1	1	2	2	0	2	3	3	3	6	1	1	5	1	6	5	7	7	6	6	7	8	4	7	1	1	7	1	4	0	4	1	1		1	1	1	0	1	1	1	2	0	2	0	1	0	0	0	0
1	1	2	2	0	2	2	2	1	4	2	7	2	2	3	2	4	7	3	1	2	3	2	3	2	4	2	5	2	0	1	0	1	0	2	2	2	0	1	1	0	4	2	4	0	0	0	1	0	0
1	1	2	2	0	2	2	1	6	6	4	5	3	5	3	3	7	7	3	1	2	4	1	6	3	4	2	3	1	0	1	0	1	0	0	0	0	0	1	1	0	1	2	5	0	0	0	0	1	0
1	1	2	2	0	2	3	3	1	6	3	5	3	4	3	2	7	7	7	1	1	2	3	4	1	3	2	2	1	0	1	0	1	0	0	0	0	0	2	1	0	3	0	3	0	0	1	0	0	0
1	1	2	1	0	2	4	2	2	6	1	2	3	2	6	4	2	2	2	1	2	5	5	6	2	6	2	7	1	0	1	0	1	0	0	0	0	0	1	0	0	3	2	4	0	0	0	1	0	0
1	1	2	2	0	4	4	4	6	5	2	5	5	1	2	2	4	7	7	1	2	1	4	3	3	2	2	2	4	0	1	0	1	0	0	0	0	0	0	0	0	4	2	5	0	0	0	0	1	0
1	1	2	2	0	2	3	3	1	5	2	2	4	5	3	2	2	2	2	2	2	4	3	3	1	3	3	4	2	1	2	0	1	0	0	0	0	0	0	0	0	1	2	2	0	1	0	0	0	0
1	1	2	2	0	1	5	3	1	6	2	2	4	5	4	3	7	7	4	2	1	8	3	4	5	1	2	1	7		1	0	1	0	0	0	0	0	3	2	0	3	2	7	0	0	0	0	0	0
1	1	2	2	0	1	4	4	2	6	2	2	5	1	4	1	3	2	7	1	3	2	8	5	2	4	2	6	7	0	1	0	1	0	0	0	0	0	0	0	0	3	2	2	0	1	0	0	0	0
1	1	2	3	0	1	3	4	2	5	3	5	3	2	3	5	1	4	1	4	1	5	1	1	6	1	6	7	3	1	2	1	4	0	1	1	0	0	3	2	0	4	2	4	0	0	0	1	0	0
1	1	2	2	0	3			2	4	2	3	4	2	4	3	1	1	5	2	1	3	8	3	1	1	4	2	1	0	1	0	1	0	2	2	0	0	0	1	0	3	2	2	0	1	0	0	0	0
1	1	2	2	0	2	3	4	1	6	1	1	5	1	4	2	2	3	2	1	1	2	4	4	4	1	2	4	2	0	1	0	1	0	2	0	0	0	0	1	0	3	0	2	0	1	0	0	0	0
1	1	2	2	0	1	4	1	1	4	3	2	3	2	3	2	7	7	7	7	1	3	1	7	1	1	5	1	1	0	1	0	1	0	0	0	0	0	2	2	1	3	1	2	0	1	0	0	0	0
1	1	2	2	0	2	4	4	3	5	1	1	4	2	4	5	1	7	7	1	2	3	1	3	1	2	4	5	7	1	6	0	1	0	0	0	0	0	4	4	0	3	0	3	0	0	1	0	0	0
1	1	2	2	0	2	5	3	2	5	2	7	5	1	1	4	7	6	3	1	2	2	2	1	1	1	7	1	6	0	1	0	1	0	0	0	0	0	0	0	0	3	2	8	0	0	0	0	0	0
1	1	2	3	0	3	6	5	5	4	3	7	4	3	5	4	2	7	3	7	3	6	2	3	3	7	3	1	6	0	1	0	1	0	0	0	0	1	2	1	0	3	1	4	0	0	0	1	0	0
1	1	2	3	0	4	4	4	4	6	3	7	4	2	4	3	7	7	7	1	7	3	2	4	3	1	2	3	1	0	1	0	1	0	0	0	0	0	0	0	0	3	2	7	0	0	0	0	0	0
1	1	2	3	0	2	1	2	6	5	2	7	3	3	4	1	1	2	1	1	2	1	2	3	1	1	7	3	6	0	1	0	1	0	0	2	2	1	2	1	0	3	2	1	1	0	0	0	0	0
1	1	2	3	0	2	5	1	2	6	3	7	4	1	4	3	7	7	3	1	3	1	8	7	7	1	2	1	3	0	1	0	1	0	2	0	0	0	1	0	0	3	1	7	0	0	0	0	0	0
1	1	2	3	0	3	1	1	1	5	2	4	4	5	4	1	1	2	3	1	1	1	5	2	1	1	2	1	4	0	1	0	1	0	2	2	2	0	0	0	0	1	2	1	1	0	0	0	0	0
1	1	2	3	0	3	2	5	6	4	2	7	2	2	3	2	7	2	2	7	7	3	4	4	7	3	7	3	2	0	1	0	1	0	0	0	0	0	0	0	0	3	2	1	1	0	0	0	0	0
1	1	2	3	0	1	2	2	6	5	2	5	5	5	5		7	7	7	1	2	4	1	7	7	1	7	1	1	0	1	0	1	0	0	0	0	0	1	1	1	3	0	3	0	0	1	0	0	0
1	1	2	3	0	1	7	5	6	6	2	7	5	5	4	2	2	2	2	1	2	2	1	3	1	7	2	2	1	0	1	0	1	0	0	0	0	0	0	2	0	3	2	3	0	0	1	0	0	0
1	1	2	3	0	2	2	4	3	5	2	2	4	5	4	2	7	7	7	7	4	4	2	4	7	7	3	2	4	0	1	0	1	0	0	1	0	0	1	1	1	2	2	5	0	0	0	0	1	0
2	1	1	2	0	3	2	3	6	7	2	2	2	3	3	2	7	7	7	1	7	6	3	3	3	2	1	2	5	0	1	0	1	1	0	0	0	0	1	0	0	2	0	1	1	0	0	0	0	0
2	1	1	2	0	2	5	2	6	5	3	3	5	1	5	2	7	2	7	1	1	2	2	2	5	1	4	4	6	0	1	0	1	0	2	0	0	0	2	0	0	4	1	3	0	0	1	0	0	0
2	1	1	2	0	2	7	7	6	6	2	2	3	2	4	2	2	7	7	1	1	2	2	7	2	1	3	1	6	0	1			0	2	0	0	0	0	0	0	3	2	2	0	1	0	0	0	0
2	1	1	2	0	2	6	1	3	5	3	2	3	2	3	4	7	1	7	2	7	4	1	3	7	1	1	7	5	0	1	0	1	0	2	2	0	0	0	0	0	4	2	1	1	0	0	0	0	0
2	1	1	3	0	4	5	2	6	6	3	2	5		3	2	1	7	1	1	1	2	1	3	2	1	1	1	6	0	1	0	1	0	0	0	0	0	0	1	0	4	0	5	0	0	0	0	1	0
2	1	1	2	0	1	6	6	6	6	1	1	3	3	2	2	7	7	7	1	2	1	4	2	2	1	2	4	5	0	1	0	1	0	0	0	0	0	1	1	0	4	1	4	0	0	0	1	0	0
2	1	1	2	0	2	7	7	6	6	1	1	4	2	4	3	3	7	7	1	2	3	3	3	3	2	2	3	3		1	0	1	0	2	2	0	0	0	0		2	0	2	0	1	0	0	0	0
2	1	1	2	0	2	7	7	6	6	3	7	5	2	3	4	7	2	7	2	1	4	1	4	5	7	1	1	2	0	1	0	1	0	0	0	2	0	3	3	0	3	2	8	0	0	0	0	0	0
2	1	1	2	0	2	5	4	6	5	1	1	4	2	4	2	7	1	7	1	1	2	1	3	7	1	1	1	3	0	1	0	1	0	2	0	2	0	1	1	0	4	0	3	0	0	1	0	0	0
2	1	1	3	0	2	3	5	6	5	3	2	5	1	4	2	7	7	7	1	1	2	2	6	3	7	1	6	5	0	1	0	1	0	0	0	0	0	2	0	0	3	0	5	0	0	0	0	1	0
2	1	1	3	0	2	5	5	2	6	2	2	4	2	4	2	7	3	7	1	1	3	5	4	4	1	3	2	6	0	1	0	1	0	0	0	0	0	2	2	0	3	1	4	0	0	0	1	0	0
2	1	1	3	0	2	7	4	6	6	2	1	3	3	4	3	2	2	2	1	1	1	1	3	3	1	3	1	1	0	1	0	1	0	0	0	0	0	1	2	0	3		5	0	0	0	0	1	0
2	1	1	3	0	2	5	5	6	4	2	7	2	2	3	2	7	1	7	1	1	2	4	2	6	3	1	1	4	0	1	0	1	0	0	0	0	0	2	2	0	4	2	5	0	0	0	0	1	0
2	1	1	3	0	2	3	7	6	5	3	6					7	1	7	1			1	3			6	1	1	0	1	0	1	1	2	0	0	0	0	1	0	3	1	1	1	0	0	0	0	0
2	1	1	3	0	1	7	7	6	5	3	2	4	2	4	3	7	7	7	1	1	7	1	7	5	1	2	1	1	0	1	0	1	0	0	0	0	0	0	0	0	4	0	3	0	0	1	0	0	0
2	1	1	3	0	2	4	3	6	6	2	2	4	5	3	4	7	7	7	1	7	2	1	5	6	7	1	1	1	0	1	0	1	1	0	0	0	1	4	2	0	1	2	3	0	0	1	0	0	0
2	1	1	2	0	3	5	2	6	5	2	2	5	1	1	5	7	7	6	3	2	4	1	7	4	1	5	4	5	0	1	0	1	1	2	2	2	0	1	1	0	3	2	8	0	0	0	0	0	0
2	1	1	2	0	4	7	1	1	4	2	2	1	5	1	3	1	1	2		1	2	4	3	3	1	7	4	1	0	1	0	1	1	0	0	0	0	4	2	0	3	2	8	0	0	0	0	0	0
2	1	1	2	0	1	7	7		6	1	1	5	1	3	2	2	2	2	1	2	1	1	2	2	3	1	1	1	0	1	0	1	0	2	2	2	0	0	2	0	3	2	1	1	0	0	0	0	0
2	1	1	2	0	1																																						.
2	1	1	2	0	2	7	7	6	5	3	2	2	2	4	3	7	7	3	2	1	2	1	3	3	1	5	7	7	0	1	0	1	0	0	0	0	0	0	0	0	4	2	1	1	0	0	0	0	0
2	1	1	3	0	2	5	4	6	6	3	2	5	1	4	2	7	7	7	1	1	2	2	3	7	7	2	7	7	0	1	0	1	1	0	0	0	0	1	1	0	4	1	5	0	0	0	0	1	0
2	1	1	3	0	3	4	2	2	4	3	3	1	2	2	3	2	3	2	1	1	4	8	4	3	1	3	4	1	0	1	0	1	0	0	0	0	0	3	3	0	3	1	7	0	0	0	0	0	0
2	1	1	3	0	1	4	7	6	5	3	7	2	2	1	4	7	1	3	7	1	2	1	3	4	2	1	4	5	0	1	0	1	0	0	0	0	0	1	1	0	1	2	5	0	0	0	0	1	0
2	1	1	3	0	2	5	5	6				3	2	5	3	7	2	3	1	1	5	2	5	4	1	1	6	1	0	1	0	1	0	0	0	0	0	0	0	0	1	0	3	0	0	1	0	0	0
2	1	1	3	0	3	5	5	1	6	1	1					7	7	7	1	7	1	1	3	2	1	1	4	6	0	1	0	1	0	0	0	0	0	2	1	0	3	1	2	0	1	0	0	0	0
2	1	1	3	0	2	2	4	6	4	2	2	3	2	3	4	2	2	3	1	1	2	2	6	7	3	3	2	5	0	1	0	1	0	0	0	0	0	1	1	0	3	2	3	0	0	1	0	0	0
2	1	1	3	0	3	5	5	6	6	2	2	5	1	4	6	7	2	2	1	7	2	1	3	4	7	7	1	4	0	1	0	1	0	0	0	0	0	2	0	0	3	1	3	0	0	1	0	0	0
2	1	1	3	0	1	4	5	6	6	1	1	4	2	5	6	1	1	7	1	1	6	8	6	2	1	4	7	7	0	1	0	1	0	2			1	3	3	0	1	0	3	0	0	1	0	0	0
2	1	1	3	0	1	6	4	6	6	2	7	3	2	4	2	7	2	7	1	1	3	1	6	7	7	1	1	7	0	1	0	1	0	0	2	2	0	3	0	0	4	2	1	1	0	0	0	0	0
2	1	1	2	0	2	7	3	6	5	1	1	5	1	5	1	3	7	7	1	7	1	1	2	1	1	1			0	1	0	1	0	0	0	0	0	0	0	0	3	0	3	0	0	1	0	0	0
2	1	1	3	0	3	5	5	6	6	2	2	1	2	1	2	2	7	2	1	1	4	1	3	5	2	5	7	7	0	1	0	1	0	2	0	0	0	0	0	0	4	1	5	0	0	0	0	1	0
2	1	1	2	0	2	4	4	6	6	2	2	2	2	4	2	7	7	3	1	1	4	2	6	7	2	1	7	7	0	1	0	1	0	0	0	2	0	0	0	0	3	2	1	1	0	0	0	0	0
[truncated: 10,576 more rows]
[truncated: 3 more columns]
